# Supplementary material for: An integrated single-cell RNA-seq map of human neuroblastoma tumors and preclinical models uncovers divergent mesenchymal-like gene expression programs
Source: Genome Biol. 2024 Jun 19;25:161. doi: 10.1186/s13059-024-03309-4 (PMC11186099; doi:10.1186/s13059-024-03309-4)
Supplement: Supplementary file 2 — Additional file 2: Table S1. Contains all marker gene lists used for enrichment analyses in this manuscript. [file 13059_2024_3309_MOESM2_ESM.xlsx]

## Sheet: Small gene sets
Name	Description	Genes
Proliferating Cells	These are canonical marker genes of cycling cells, obtained from Fig. 3 of Hsiao et al. (PMID 32312741)	CDK1, UBE2C, TOP2A, H4C5, H4C3, MKI67
Symphathoadrenal cells (Yuan)	Obtained from Fig. 1 of Yuan et al. https://www.biorxiv.org/content/10.1101/2020.05.15.097469v1	SOX10, PHOX2B, TUBB3, CHGA
Mesenchymal cells (Yuan)	Obtained from Fig. 1 of Yuan et al. https://www.biorxiv.org/content/10.1101/2020.05.15.097469v1	COL1A2, COL6A1, COL3A1, VIM
Immune cells (Yuan)	Obtained from Fig. 1 of Yuan et al. https://www.biorxiv.org/content/10.1101/2020.05.15.097469v1	PTPRC, CXCR4
Cytotoxic T cells (Yuan)	Obtained from Fig. 6 of Yuan et al. https://www.biorxiv.org/content/10.1101/2020.05.15.097469v1	CD8A, CD8B, GZMA, GZMB, GZMH, PRF1
Other T cells (Yuan)	Obtained from Fig. 6 of Yuan et al. https://www.biorxiv.org/content/10.1101/2020.05.15.097469v1	CD4, CCR7, SELL, TCF7, LEF1, FOXP3
B cells (Yuan)	Obtained from Fig. 6 of Yuan et al. https://www.biorxiv.org/content/10.1101/2020.05.15.097469v1	CD79A, CD79b
Plasmacytoid dendritic cells (Yuan)	Obtained from Fig. 6 of Yuan et al. https://www.biorxiv.org/content/10.1101/2020.05.15.097469v1	LILRA4, LAMP5, IRF4
Inflammatory Macrophages (Yuan)	Obtained from Fig. 6 of Yuan et al. https://www.biorxiv.org/content/10.1101/2020.05.15.097469v1	LYZ, CSTA, VCAN, FCN1
Noninflammatory Macrophages (Yuan)	Obtained from Fig. 6 of Yuan et al. https://www.biorxiv.org/content/10.1101/2020.05.15.097469v1	CD163, VSIG4, MS4A7, MAF
Adrenal Cortex (Yuan)	Obtained from Fig. 6 of Yuan et al. https://www.biorxiv.org/content/10.1101/2020.05.15.097469v1	CYP21A2, CYP11B1
Endothelial Cells (Yuan)	Obtained from Fig. 6 of Yuan et al. https://www.biorxiv.org/content/10.1101/2020.05.15.097469v1	PECAM1, VWF, ENG
Schwann cell precursors (Dong)	Obtained from Fig. 3c of Dong et al. (PMID 32946775).	PLP1, SOX10, FOXD3
Chromaffin Cells (Dong)	Obtained from Fig. 3c of Dong et al. (PMID 32946775). Jansky et al (PMID) criticize this choice of markers, stating: the neuronal markers NPY, PRPH, NTRK1 and ISL1 are used to annotate chromaffin cells; these were clearly expressed in neuroblasts in our analyses.	PHOX2B, PHOX2A, ISL1, NYP, PRPH, NTRK1
Symphatoblasts (Dong)	Obtained from Fig. 3c of Dong et al. (PMID 32946775). Jansky et al (PMID) criticize this choice of markers, stating: Sympathoblasts were identified by Dong et al.28 based on the expression of CARTPT and INSM1, which we found expressed in chromaffin cells	CARTPT, INSM1
Broad sympathetic marker (Dong)	Obtained from Fig. 3c of Dong et al. (PMID 32946775).	TH, CHGB, DBH, GATA2, GATA3, HAND2
Translation (Dong)	Markers obtained in computationally inferred meta program (by NMF applied to their neuroblastoma sc-RNA-seq data) from Fig. 5(a) of Dong et al. (PMID 32946775).	EIF3E, EIF3L, EIF3F
Stress response (Dong)	Markers obtained in computationally inferred meta program (by NMF applied to their neuroblastoma sc-RNA-seq data) from Fig. 5(a) of Dong et al. (PMID 32946775).	FOS, JUNB, JUN
Chromaffin cell-like (Dong)	Markers obtained in computationally inferred meta program (by NMF applied to their neuroblastoma sc-RNA-seq data) from Fig. 5(a) of Dong et al. (PMID 32946775).	NPY, PRPH, NTRK1
Chromaffin cell development (Dong)	Markers obtained in computationally inferred meta program (by NMF applied to their neuroblastoma sc-RNA-seq data) from Fig. 5(a) of Dong et al. (PMID 32946775).	GATA3, PHOX2B, HAND2
Meta5 unclear (Dong)	Markers obtained in computationally inferred meta program (by NMF applied to their neuroblastoma sc-RNA-seq data) from Fig. 5(a) of Dong et al. (PMID 32946775).	STMN1, STMN2
Cell cycle (Dong)	Markers obtained in computationally inferred meta program (by NMF applied to their neuroblastoma sc-RNA-seq data) from Fig. 5(a) of Dong et al. (PMID 32946775).	TOP2A, MKI67, PCNA
Meta_7 undefined sympathetic (Dong)	Markers obtained in computationally inferred meta program (by NMF applied to their neuroblastoma sc-RNA-seq data) from Fig. 5(a) of Dong et al. (PMID 32946775).	TUBB2A, CHGA, DBH
Meta_8 undefined undifferentiated neuronal (Dong)	Markers obtained in computationally inferred meta program (by NMF applied to their neuroblastoma sc-RNA-seq data) from Fig. 5(a) of Dong et al. (PMID 32946775).	SOX11, CTNNB1
Meta_9 ATRX (Dong)	Markers obtained in computationally inferred meta program (by NMF applied to their neuroblastoma sc-RNA-seq data) from Fig. 5(a) of Dong et al. (PMID 32946775).	ZFHX3, ATRX
Mesenchymal (Olsen)	Markers listed in on page 3 of the main text of Olsen et al. https://www.biorxiv.org/content/10.1101/2020.05.04.077057v1 - these markers are stated as being expressed in a group of mesenchymal-like cells (some at least claimed to be neuroblastoma cells) shown in their UMAP representation on Fig. 1D. They reference the two Nature Genetics paper.	PRRX1, LEPR, PDGFRA, DCN
Adrenergic (Olsen)	Markers listed in on page 3 of the main text of Olsen et al. https://www.biorxiv.org/content/10.1101/2020.05.04.077057v1 - these markers are for adrenergic genes	TH, DBH
Schwann cell precursor (Olsen)	Markers listed in on page 4 of the main text of Olsen et al. https://www.biorxiv.org/content/10.1101/2020.05.04.077057v1 - these markers are stated as being characteristic of Schwann cell lineage and Furlan et al. (Science 2017, PMID 28684471) is referenced to support this. These cell types seem to be claimed to form a bridge between the mesenchymal and adrenergic cell types.	SOX10, S100B, ERBB3, FOXD3, PLP1
Myelination (Olsen)	Markers listed in on page 4 of the main text of Olsen et al. https://www.biorxiv.org/content/10.1101/2020.05.04.077057v1 - these markers are state as being involved in Myelination and are expressed in the Schwann cell precursor cluster of their UMAP (Fig. 1D), these are suggested to represent more mature myelinating Schwann cells. MPZ is Myelin Protien Zero.	LGI4, PMP2, MPZ
Axon guidance (Olsen)	Markers listed in on page 4 of the main text of Olsen et al. https://www.biorxiv.org/content/10.1101/2020.05.04.077057v1 - these markers are for axon guidance instead of myelination	SEMA3B
Nerves and neurofiliment (Olsen)	Markers listed in on page 4 of the main text of Olsen et al. https://www.biorxiv.org/content/10.1101/2020.05.04.077057v1 - NF200 is expressed in neurofiliments and is found close to SCPs in normal tissue, NRG1 is secreted by neurons, to which ERBB3 (on glia) binds.	NF200, NRG1
Normal Schwann cell precurors, but not Neuroblastoma Scps (Olsen)	Based on their neuroblastoma data and stated on page 6 of the main text of Olsen et al. https://www.biorxiv.org/content/10.1101/2020.05.04.077057v1	PHOX2B, POSTN
Neuroblastoma SCPs but not normal SCPs (Olsen)	The same as above	GFRA3, ITGB8
Autonomic neurons mouse (olsen)	Stated on page 6 of the main text of Olsen et al. https://www.biorxiv.org/content/10.1101/2020.05.04.077057v1 - seems to be referencing previous mouse lineage tracing studies in mouse which sucggested SCPs give rise to autonomic neurons and mesenchymal cells	PHOX2B, ASCL1
Mesencchymal populations mouse (Olsen)	Stated on page 6 of the main text of Olsen et al. https://www.biorxiv.org/content/10.1101/2020.05.04.077057v1 - seems to be referencing previous mouse lineage tracing studies in mouse which sucggested SCPs give rise to autonomic neurons and mesenchymal cells	PRRX1, FLI1
Mixed phenotype identified at the fate split point mouse (olsen)	Stated on page 6 of the main text of Olsen et al. https://www.biorxiv.org/content/10.1101/2020.05.04.077057v1 - seems to be referencing previous mouse lineage tracing studies in mouse which sucggested SCPs give rise to autonomic neurons and mesenchymal cells. markers are of the split point where SCPs differentiate.	PRRX1, PHOX2B, SOX10
Adrenergic neuroblatoma (Olsen)	Stated on page 6 of the main text of Olsen et al. https://www.biorxiv.org/content/10.1101/2020.05.04.077057v1 - neuroblastoma adrenergic markers derived from their data, which are state as resembling sympathoblasts and lacking chromffin markers such as PNMT	PRPH, GAP43
Adrenergic proliferating cluster (Olsen)	Stated on pages 6 and 7 of the main text of Olsen et al. https://www.biorxiv.org/content/10.1101/2020.05.04.077057v1 - it is argued that upon reanalysis of the adrenergic neuroblastoma cells, there is further heterogeneity, grouped into proliferating, mature and immature cell populations. These genes were found as markers for proliferating adrenergic cells	MKI67, EZH2
Adrenergic mature (olsen)	Stated on pages 6 and 7 of the main text of Olsen et al. https://www.biorxiv.org/content/10.1101/2020.05.04.077057v1 - it is argued that upon reanalysis of the adrenergic neuroblastoma cells, there is further heterogeneity, grouped into proliferating, mature and immature cell populations. These markers are specific to the mature adrenergic cells	NTRK1, PRPH, GAP43
Adrenergic immature (Olsen)	Stated on pages 6 and 7 of the main text of Olsen et al. https://www.biorxiv.org/content/10.1101/2020.05.04.077057v1 - it is argued that upon reanalysis of the adrenergic neuroblastoma cells, there is further heterogeneity, grouped into proliferating, mature and immature cell populations. These is a marker listed for the immature adrenergic cells. SOX11 is referenced as important in early phases …	SOX11
Mesemchymal validated (Olsen)	Stated on pages 7 and 8 of the main text of Olsen et al. https://www.biorxiv.org/content/10.1101/2020.05.04.077057v1 - it is stated that a mesenchymal-like neuroblastoma cell state is validate by combined immunofluorescence staining for PDGFRA and FISH for PPMID gain, a gene on 17q.	PDGFRA
Mesenchymal Fig 1D (Olsen)	Selected mesenchymal marker genes shown in Fig. 1D of Olsen et al. https://www.biorxiv.org/content/10.1101/2020.05.04.077057v1 - these are highly expressed in their mesenchymal cluster on their UMAP.	COL1A2, LUM, DCN, COL3A1, COL1A1, COL6A2, MGP, SPARC, CALD1, BGN, PRRX1, LEPR, PDGFRA
Schwann cell precursor-like Fig 1D (Olsen)	Similar to above, but for selected SCP marker genes.	S100B, PLP1, SOX10, ERBB3
Adrenergic Fig 1D (Olsen)	Similar to above, but for selected adrenergic marker genes	STMN2, RTN1, MAP1B, MLLT11, UCHL1, BEX1, CD24, DBH, ELAVL4, RGS5, TH, ISL1, NRG1
SCPs mouse unique (Olsen)	Selected list of SCP marker genes shown in Fig. 2B of Olsen et al. https://www.biorxiv.org/content/10.1101/2020.05.04.077057v1 - these genes were unique to mouse SCPs as determined by the linearge tracing study Furlan et al. (Science 2017, PMID 28684471).	SCRG1, H1FX, CRABP1, HNRNPA1P48, PHOX2B, POSTN, ASCL1
SCPs mouse and neuroblastoma (Olsen)	Similar to above, but for genes common to neuroblastoma SCP-like cells (as determined from their UMAP plot) and mouse SCP cells.	PLP1, S100B, CDH19, GPM6B, FXYD1, MPZ, NRXN1, DST, ERBB3, ABCA8, CNN3, CRYAB, FOXD3-AS1, SOX10, FOXD3, PMP2, LGI4, SEMA3B
SCPs neuroblastoma unique (Olsen)	Similar to above, but for genes unique to neuroblastoma SCP-like cells. Note FN1 is often used as a mesenchymal marker gene.	IFITM3, GFRA3, SELENOM, ITGB8, ANXA1, FN1, TIMP3
Bridge region mesencchymal (Olsen)	Marker genes shown in Fig. 3A of Olsen et al. https://www.biorxiv.org/content/10.1101/2020.05.04.077057v1 - Cells were ordered by pseudotime in the bridge region, this first group of cells were from the mesenchymal part of the trajectory.	BGN, COL1A2, PDGFRA, LUM, CALD1, PRRX1, FOSB1, MYC, KLF4, MAFF, FGF1, TNNT2, NPNT, PODXL
Bridge region mesenchymal-SCP transition (Olsen)	As above but for cells in the mesenchymal transitioning to SCP region	IFITM3, B2M, S100A10
Bridge region SCP-like (Olsen)	As above but for the SCP-like region	MPZ, SOX10, S100B, ERBB3, CDH19, FXYD1, ABCA8
Bridge region SCP-adrenergic transition (Olsen)	As above but for cells in the mesenchymal transitioning to SCP-adrenergic region	SRP14, HMGB1, MDK, PCBP2
Bridge region adrenergic transition (Olsen)	As above but for cells in the mesenchymal transitioning to adrenergic region	STMN2, MLLT11, RGS5, PHOX2B
Vascular (Kildisiute)	Vascular markers obtained from Kildisiute et al, Supplmenentary Table 2, references supporting these genes are provided in Supp Table S2 of Kildisiute et al (PMID 33547074) https://www.science.org/doi/suppl/10.1126/sciadv.abd3311/suppl_file/abd3311_tables_s1_to_s12.xlsx	PLVAP, KDR, PTPRB, PECAM1
Erythroblast (Kildisiute)	Erythroblast markers obtained from Kildisiute et al, Supplmenentary Table 2, references supporting these genes are provided in Supp Table S2 of Kildisiute et al (PMID 33547074) https://www.science.org/doi/suppl/10.1126/sciadv.abd3311/suppl_file/abd3311_tables_s1_to_s12.xlsx	HBG1, HBG2, HBB
Leukocyte (Kildisiute)	Leukocyes markers obtained from Kildisiute et al, Supplmenentary Table 2, references supporting these genes are provided in Supp Table S2 of Kildisiute et al (PMID 33547074) https://www.science.org/doi/suppl/10.1126/sciadv.abd3311/suppl_file/abd3311_tables_s1_to_s12.xlsx	PTPRC
Adrenal cortex (Kildisiute)	Adrenal cortex markers obtained from Kildisiute et al, Supplmenentary Table 2, references supporting these genes are provided in Supp Table S2 of Kildisiute et al (PMID 33547074) https://www.science.org/doi/suppl/10.1126/sciadv.abd3311/suppl_file/abd3311_tables_s1_to_s12.xlsx	STAR, MC2R
Mesenchymal (Kildisiute)	Mesenchymal markers obtained from Kildisiute et al, Supplmenentary Table 2, references supporting these genes are provided in Supp Table S2 of Kildisiute et al (PMID 33547074) https://www.science.org/doi/suppl/10.1126/sciadv.abd3311/suppl_file/abd3311_tables_s1_to_s12.xlsx	TCF21, PDGFRB
Schwann cell precursor (Kildisiute)	SCP markers obtained from Kildisiute et al, Supplmenentary Table 2, references supporting these genes are provided in Supp Table S2 of Kildisiute et al (PMID 33547074) https://www.science.org/doi/suppl/10.1126/sciadv.abd3311/suppl_file/abd3311_tables_s1_to_s12.xlsx	SOX10, MPZ, PLP1, ERBB3
Bridge (Kildisiute)	Bridge cell (cites Furlan 2017) markers obtained from Kildisiute et al, Supplmenentary Table 2, references supporting these genes are provided in Supp Table S2 of Kildisiute et al (PMID 33547074) https://www.science.org/doi/suppl/10.1126/sciadv.abd3311/suppl_file/abd3311_tables_s1_to_s12.xlsx.	DLL3, TLX2
Sympathobasts or chromaffin (Kildisiute)	Sympathoblast and chromaffin markers obtained from Kildisiute et al, Supplmenentary Table 2, references supporting these genes are provided in Supp Table S2 of Kildisiute et al (PMID 33547074) https://www.science.org/doi/suppl/10.1126/sciadv.abd3311/suppl_file/abd3311_tables_s1_to_s12.xlsx	TH, DBH, PHOX2B, CHGB
Sympathoblasts (Kildisiute)	Sympathoblasts markers obtained from Kildisiute et al, Supplmenentary Table 2, references supporting these genes are provided in Supp Table S2 of Kildisiute et al (PMID 33547074) https://www.science.org/doi/suppl/10.1126/sciadv.abd3311/suppl_file/abd3311_tables_s1_to_s12.xlsx	GAP43, BCL2, NPY
Chromaffin (Kildisiute)	Chromaffin markers obtained from Kildisiute et al, Supplmenentary Table 2, references supporting these genes are provided in Supp Table S2 of Kildisiute et al (PMID 33547074) https://www.science.org/doi/suppl/10.1126/sciadv.abd3311/suppl_file/abd3311_tables_s1_to_s12.xlsx	PNMT
Neuroblastoma (Kildisiute)	Neuroblastoma markers obtained from Kildisiute et al, Supplmenentary Table 2, references supporting these genes are provided in Supp Table S2 of Kildisiute et al (PMID 33547074) https://www.science.org/doi/suppl/10.1126/sciadv.abd3311/suppl_file/abd3311_tables_s1_to_s12.xlsx	PHOX2B, PHOX2A, MYCN
Subepicardial mesenchyme (Kameneva)	Marker gene were obtained from Fig. 1D of Kameneva et al (PMID 33833454). These genes were used by the authors to annotate each cell type in their human fetal adrenal scRNA-seq data obtained 6, 8, 9, 11, 12 and 14 weeks post conception.	COL3A1, PRRX1, TWIST1, TWIST2, TBX18, COL1A1, COL1A2
Kidney Primordium (Kameneva)	Marker gene were obtained from Fig. 1D of Kameneva et al (PMID 33833454). These genes were used by the authors to annotate each cell type in their human fetal adrenal scRNA-seq data obtained 6, 8, 9, 11, 12 and 14 weeks post conception.	PAX2, LYPD1, LHX1
Adrenal gland cortex (Kameneva)	Marker gene were obtained from Fig. 1D of Kameneva et al (PMID 33833454). These genes were used by the authors to annotate each cell type in their human fetal adrenal scRNA-seq data obtained 6, 8, 9, 11, 12 and 14 weeks post conception.	STAR, NR5A1, CYP17A1, CYP11A1, CYP21A2
Schwann cell precursors (Kameneva)	Marker gene were obtained from Fig. 1D of Kameneva et al (PMID 33833454). These genes were used by the authors to annotate each cell type in their human fetal adrenal scRNA-seq data obtained 6, 8, 9, 11, 12 and 14 weeks post conception. The authors data suggest these SCPs can give rise to symphathoblasts, which can then give rise to chromaffin cells. However, these SCPs can also directly give ris…	SOX10, PLP1, FOXD3
Symphathoblasts (Kameneva)	Marker gene were obtained from Fig. 1D of Kameneva et al (PMID 33833454). These genes were used by the authors to annotate each cell type in their human fetal adrenal scRNA-seq data obtained 6, 8, 9, 11, 12 and 14 weeks post conception. Several of these markers are also (more weakly) expressed in chromaffin cells. The authors data suggest Symphthoblasts give rise to chromaffin cells.	STMN2, PHOX2B, ISL1, PRPH, ELAVL3, ELAVL4
Chromaffin (Kameneva)	Marker gene were obtained from Fig. 1D of Kameneva et al (PMID 33833454). These genes were used by the authors to annotate each cell type in their human fetal adrenal scRNA-seq data obtained 6, 8, 9, 11, 12 and 14 weeks post conception. These markers are expressed at a lower level in symphathoblasts.	CHGA, PNMT, TH
Endothelium (Kameneva)	Marker gene were obtained from Fig. 1D of Kameneva et al (PMID 33833454). These genes were used by the authors to annotate each cell type in their human fetal adrenal scRNA-seq data obtained 6, 8, 9, 11, 12 and 14 weeks post conception.	PECAM1, KDR, CAVIN2, FLT1, EGFL7, PRCP
Liver Primordium (Kameneva)	Marker gene were obtained from Fig. 1D of Kameneva et al (PMID 33833454). These genes were used by the authors to annotate each cell type in their human fetal adrenal scRNA-seq data obtained 6, 8, 9, 11, 12 and 14 weeks post conception.	HNF4A, AHSG, ITIH1, ALDOB, VTN
HSCs and immune cells (Kameneva)	Marker gene were obtained from Fig. 1D of Kameneva et al (PMID 33833454). These genes were used by the authors to annotate each cell type in their human fetal adrenal scRNA-seq data obtained 6, 8, 9, 11, 12 and 14 weeks post conception.	RGS10, FCGR1A, CD163, AIF1
Erythroid cells (Kameneva)	Marker gene were obtained from Fig. 1D of Kameneva et al (PMID 33833454). These genes were used by the authors to annotate each cell type in their human fetal adrenal scRNA-seq data obtained 6, 8, 9, 11, 12 and 14 weeks post conception.	HBB, ALAS2
Melanocytes (Kameneva)	Marker gene were obtained from Fig. 1D of Kameneva et al (PMID 33833454). These genes were used by the authors to annotate each cell type in their human fetal adrenal scRNA-seq data obtained 6, 8, 9, 11, 12 and 14 weeks post conception.	MITF, DCT, PMEL, TYR
Schwann cell precursor Fig2 (Kamenva)	Marker genes were obtained from Fig. 2H of Kameneva et al (PMID 33833454). These genes were used to show cells transitioning from a SCP to a symphathoblast state in their human fetal single-cell RNA-seq data.	SOX10, PLP1, FOXD3, FABP7, S100B, ERBB3, NGFR, MBP, MPZ, COL2A1, POSTN, MOXD1, GAS7
Symphathoblasts Fig2 (Kamenva)	Marker genes were obtained from Fig. 2H of Kameneva et al (PMID 33833454) for symphathoblasts (differentiating from SCPs)	STMN2, HAND2, ELAVL4, STMN4, ISL1, PRPH, ELAVL2, HMX1
Chromaffin cells Fig2 (Kamenva)	Marker genes were obtained from Fig. 2H of Kameneva et al (PMID 33833454) for chromaffin cells (differentiating from symphathoblasts)	CHGA, CHGB, INSM1, PENK, PNMT, SLC3D3
Medulla (Hanemaaijer)	Marker genes obtained from Supplementary Table SD of Hanemaaijer et al (PMID 33500353). The authors generated single-cell RNA-seq data (sort-seq, 2,229 cells total) from mouse adrenal glads at E13.5, E14.5, E17.5, E18.5, P1 and P5. These were marker genes that matched with a similar dataset generated by Furlan et al (PMID 28684471). This particular set of markers are for genes defining the broad …	PHOX2A, CYB561, CHGA, CHGB, DISP2, SLC18A1, EML5, HAND2, DBH, UCHL1, TH, NNAT, PCSK1N, MAP1B, DDC, GATA3, PHOX2B
Schwann cell Precursor (Hanemaaijer)	Marker genes obtained from Supplementary Table SD of Hanemaaijer et al (PMID 33500353). The authors generated single-cell RNA-seq data (sort-seq, 2,229 cells total) from mouse adrenal glads at E13.5, E14.5, E17.5, E18.5, P1 and P5. These were marker genes that matched with a similar dataset generated by Furlan et al (PMID 28684471). This particular set of markers are for the SCP subcluster, which…	ERBB3, FOXD3, SERPINE2, ATP1A2, FABP7, PLP1, CRYAB, SOX10, TTYH1, PTPRZ1, LMO4, DAGLA, NGFR, CST3, CHL1, CNP
Bridge (Hanemaaijer)	Marker genes obtained from Supplementary Table SD of Hanemaaijer et al (PMID 33500353). The authors generated single-cell RNA-seq data (sort-seq, 2,229 cells total) from mouse adrenal glads at E13.5, E14.5, E17.5, E18.5, P1 and P5. These were marker genes that matched with a similar dataset generated by Furlan et al (PMID 28684471). This particular set of markers are for the Bridge subcluster, wh…	NFASC, MIAT, TLX2, CKB, TBX20, DLL3, LDHB, SOX11, GSE1, WDR6, DPYSL3, RCC2, ASCL1, CDKN1C, HTR3A
Committed Progenitor (Hanemaaijer)	Marker genes obtained from Supplementary Table SD of Hanemaaijer et al (PMID 33500353). The authors generated single-cell RNA-seq data (sort-seq, 2,229 cells total) from mouse adrenal glads at E13.5, E14.5, E17.5, E18.5, P1 and P5. These were marker genes that matched with a similar dataset generated by Furlan et al (PMID 28684471). This particular set of markers are for the Committed Progenitor …	MEG3, NRK, AGTR2, SYTL4, NDUFA4L2, DGKK, C2CD4B, RIAN, UNC5C, NTRK3, PARM1, RGS4, SLC18A2, ATP6V1B2, ZDBF2, FAM155A, MIRG, RGS5, SYT1
Neuroblast (Hanemaaijer)	Marker genes obtained from Supplementary Table SD of Hanemaaijer et al (PMID 33500353). The authors generated single-cell RNA-seq data (sort-seq, 2,229 cells total) from mouse adrenal glads at E13.5, E14.5, E17.5, E18.5, P1 and P5. These were marker genes that matched with a similar dataset generated by Furlan et al (PMID 28684471). This particular set of markers are for the Neuroblast subcluster…	TUBB3, ELAVL3, NEFL, NEFM, ISL1, RTN1, ELAVL4, CCND1, STMN2, BASP1, STMN1, PRPH, INA
Pre-E Chromafin (Hanemaaijer)	Marker genes obtained from Supplementary Table SD of Hanemaaijer et al (PMID 33500353). The authors generated single-cell RNA-seq data (sort-seq, 2,229 cells total) from mouse adrenal glads at E13.5, E14.5, E17.5, E18.5, P1 and P5. These were marker genes that matched with a similar dataset generated by Furlan et al (PMID 28684471). This particular set of markers are for the Pre Epinepherine Chro…	ARHGEF28, FAM163A, LRP11, NELFCD, PCP4, SLC31A1, TLE1, ARNT2, SLC38A4, TMX4, RPS6KA6, JUN
N Chromafin (Hanemaaijer)	Marker genes obtained from Supplementary Table SD of Hanemaaijer et al (PMID 33500353). The authors generated single-cell RNA-seq data (sort-seq, 2,229 cells total) from mouse adrenal glads at E13.5, E14.5, E17.5, E18.5, P1 and P5. These were marker genes that matched with a similar dataset generated by Furlan et al (PMID 28684471). This particular set of markers are for the Norepinepherine Chrom…	GNAS, PTPRN, SNAP25, PCLO, SCG3, CACNA2D1, PPFIA2, SLCO3A1, CXCL14, SYN2, SLC35D3, ADCYAP1R1, NAP1L5, SCG5, LGR5, C1QL1, CELF4
E Chromaffin (Hanemaaijer)	Marker genes obtained from Supplementary Table SD of Hanemaaijer et al (PMID 33500353). The authors generated single-cell RNA-seq data (sort-seq, 2,229 cells total) from mouse adrenal glads at E13.5, E14.5, E17.5, E18.5, P1 and P5. These were marker genes that matched with a similar dataset generated by Furlan et al (PMID 28684471). This particular set of markers are for the Epinepherine Chromaff…	DLK1, RESP18, RAB3C, RAB3B, GATA2, NPY, ANK3
Cortex (Hanemaaijer)	Marker genes obtained from Supplementary Table SD of Hanemaaijer et al (PMID 33500353). The authors generated single-cell RNA-seq data (sort-seq, 2,229 cells total) from mouse adrenal glads at E13.5, E14.5, E17.5, E18.5, P1 and P5. These were marker genes that matched with a similar dataset generated by Furlan et al (PMID 28684471). This particular set of markers are for their broad Cortex group,…	KCNK3H, SPE1, HSPD1
Adrenal Premordium (Hanemaaijer)	Marker genes obtained from Supplementary Table SD of Hanemaaijer et al (PMID 33500353). The authors generated single-cell RNA-seq data (sort-seq, 2,229 cells total) from mouse adrenal glads at E13.5, E14.5, E17.5, E18.5, P1 and P5. These were marker genes that matched with a similar dataset generated by Furlan et al (PMID 28684471). This particular set of markers are for the Adrenal Premordium su…	TPI1, NPM1, TK1, MIF, RPS2
Fetal Zone (Hanemaaijer)	Marker genes obtained from Supplementary Table SD of Hanemaaijer et al (PMID 33500353). The authors generated single-cell RNA-seq data (sort-seq, 2,229 cells total) from mouse adrenal glads at E13.5, E14.5, E17.5, E18.5, P1 and P5. These were marker genes that matched with a similar dataset generated by Furlan et al (PMID 28684471). This particular set of markers are for the Fetal Zone subcluster…	GRAMD1B
Definitive Zone (Hanemaaijer)	Marker genes obtained from Supplementary Table SD of Hanemaaijer et al (PMID 33500353). The authors generated single-cell RNA-seq data (sort-seq, 2,229 cells total) from mouse adrenal glads at E13.5, E14.5, E17.5, E18.5, P1 and P5. These were marker genes that matched with a similar dataset generated by Furlan et al (PMID 28684471). This particular set of markers are for the Definitive Zone subcl…	CPE, CALN1, GREB1, CHCHD10
Stroma (Hanemaaijer)	Marker genes obtained from Supplementary Table SD of Hanemaaijer et al (PMID 33500353). The authors generated single-cell RNA-seq data (sort-seq, 2,229 cells total) from mouse adrenal glads at E13.5, E14.5, E17.5, E18.5, P1 and P5. These were marker genes that matched with a similar dataset generated by Furlan et al (PMID 28684471). This particular set of markers are for the broad Stroma cluster	COL5A1, COL3A1, FN1, GPC3, COL6A1
Stromal 1 (Hanemaaijer)	Marker genes obtained from Supplementary Table SD of Hanemaaijer et al (PMID 33500353). The authors generated single-cell RNA-seq data (sort-seq, 2,229 cells total) from mouse adrenal glads at E13.5, E14.5, E17.5, E18.5, P1 and P5. These were marker genes that matched with a similar dataset generated by Furlan et al (PMID 28684471). This particular set of markers are for Stroma subcluster	HMGA2, MMP14, TGFB2, CHD3, COL27A1, IGSF3, NFIB
Stromal 2 (Hanemaaijer)	Marker genes obtained from Supplementary Table SD of Hanemaaijer et al (PMID 33500353). The authors generated single-cell RNA-seq data (sort-seq, 2,229 cells total) from mouse adrenal glads at E13.5, E14.5, E17.5, E18.5, P1 and P5. These were marker genes that matched with a similar dataset generated by Furlan et al (PMID 28684471). This particular set of markers are for Stroma subcluster	POSTN, COL14A1, GAS1, FBN2, FSTL1, COL5A2, IGFBP5, GSN, ITM2A, SFRP1, PENK, FBN1
Stromal 3 (Hanemaaijer)	Marker genes obtained from Supplementary Table SD of Hanemaaijer et al (PMID 33500353). The authors generated single-cell RNA-seq data (sort-seq, 2,229 cells total) from mouse adrenal glads at E13.5, E14.5, E17.5, E18.5, P1 and P5. These were marker genes that matched with a similar dataset generated by Furlan et al (PMID 28684471). This particular set of markers are for Stroma subcluster	NOTCH3, OLFML3, PIK3R1
Endothelium (Hanemaaijer)	Marker genes obtained from Supplementary Table SD of Hanemaaijer et al (PMID 33500353). The authors generated single-cell RNA-seq data (sort-seq, 2,229 cells total) from mouse adrenal glads at E13.5, E14.5, E17.5, E18.5, P1 and P5. These were marker genes that matched with a similar dataset generated by Furlan et al (PMID 28684471). This particular set of markers are for the broad Endothelium clu…	SPARCL1
Angioblast (Hanemaaijer)	Marker genes obtained from Supplementary Table SD of Hanemaaijer et al (PMID 33500353). The authors generated single-cell RNA-seq data (sort-seq, 2,229 cells total) from mouse adrenal glads at E13.5, E14.5, E17.5, E18.5, P1 and P5. These were marker genes that matched with a similar dataset generated by Furlan et al (PMID 28684471). This particular set of markers are for Angioblast subcluster of …	NES, MAP4K4, PREX1
Endothelial subclusters 2-6 (Hanemaaijer)	Marker genes obtained from Supplementary Table SD of Hanemaaijer et al (PMID 33500353). The authors generated single-cell RNA-seq data (sort-seq, 2,229 cells total) from mouse adrenal glads at E13.5, E14.5, E17.5, E18.5, P1 and P5. These were marker genes that matched with a similar dataset generated by Furlan et al (PMID 28684471). This particular set of markers are for Various endothelial subcl…	GJA1, DUSP6, SHROOM2, SPRY1, CDK1, IVNS1ABP, IGFBP3, TM4SF1, JAG1, FBLN2, MECOM, HES1, MCF2L, FAM102A, MARCKSL1, LFNG, ADAMTS1, THBD, RHOB, CLIC4
Immune (Hanemaaijer)	Marker genes obtained from Supplementary Table SD of Hanemaaijer et al (PMID 33500353). The authors generated single-cell RNA-seq data (sort-seq, 2,229 cells total) from mouse adrenal glads at E13.5, E14.5, E17.5, E18.5, P1 and P5. These were marker genes that matched with a similar dataset generated by Furlan et al (PMID 28684471). This particular set of markers are for the broad Immune cluster	LCP2, TMSB4X
Hepatocytes (Jansky)	Mentioned in the main text (Jansky et al, Nature Genetics (2021)), page 1, that ALB+ Hepatocytes were identified in their fetal adrenal glands, this is also highlighted in the UMAP plot on their Fig 1B. Additional genes also shown in their Extended data Figure 2D. The main text also speculated that these hepatocytes were probably derived from neighboring tissue, and hence artifactual, but there i…	ALB, AFP, ASGR1
Muscle progenitor (Jansky)	Mentioned in the main text (Jansky et al, Nature Genetics (2021)), page 1, that PAX7+ Muscle progenitor were identified in their fetal adrenal glands, this is also highlighted in the UMAP plot on their Fig 1B. Additional genes also shown in their Extended data Figure 2D.	PAX7, CDON, PAX3
Myofibroblasts (Jansky)	Mentioned in the main text (Jansky et al, Nature Genetics (2021)), page 1, that ACTA2+ Myofibroblasts were identified in their fetal adrenal glands, this is also highlighted in the UMAP plot on their Fig 1B. Additional genes also shown in their Extended data Figure 2D.	ACTA2, TAGLN, MYH11
Myocytes (Jansky)	Mentioned in the main text (Jansky et al, Nature Genetics (2021)), page 1, that MYH3+ Myocytes were identified in their fetal adrenal glands, this is also highlighted in the UMAP plot on their Fig 1B. Additional genes also shown in their Extended data Figure 2D.	MYH3, TTN, MYH8
Adrenal cortical (Jansky)	Mentioned in the main text (Jansky et al, Nature Genetics (2021)), page 1, that CYP11A1+ Adrenal cortical cells were identified in their fetal adrenal glands, this is also highlighted in the UMAP plot on their Fig 1B. Additional genes also shown in their Extended data Figure 2D.	CYP11A1, CYP11B1, NR5A1
Endothelial cells (Jansky)	Mentioned in the main text (Jansky et al, Nature Genetics (2021)), page 1, that PTPRB+ Endothelial cells were identified in their fetal adrenal glands, this is also highlighted in the UMAP plot on their Fig 1B. Additional genes also shown in their Extended data Figure 2D.	PTPRB, FLT1, EGFL7
Mesenchymal cells (Jansky)	Mentioned in the main text (Jansky et al, Nature Genetics (2021)), page 1, that COL1A1+ Mesenchymal were identified in their fetal adrenal glands, this is also highlighted in the UMAP plot on their Fig 1B. Additional genes also shown in their Extended data Figure 2D.	COL1A1, COL1A2, PDGFRB
Immune cells (Jansky)	Mentioned in the main text (Jansky et al, Nature Genetics (2021)), page 1, that PTPRC+ Immune cells were identified in their fetal adrenal glands, this is also highlighted in the UMAP plot on their Fig 1B. Additional genes also shown in their Extended data Figure 2D.	PTPRC, CD247, ITGAM
Erythrocytes (Jansky)	Mentioned in the main text (Jansky et al, Nature Genetics (2021)), page 1, that HBA2+ Erythrocytes were identified in their fetal adrenal glands, this is also highlighted in the UMAP plot on their Fig 1B. Additional genes also shown in their Extended data Figure 2D.	HBA2, ANK1, HBG2
Schwann cell precursors (Jansky Fig1E)	Heatmap in Fig. 1E, marker genes derived from Jansks scRNA-seq data for adrenal medulla cell types.	PLP1, MPZ, SOX10, CDH19, ERBB3
Bridge (Jansky Fig1E)	Heatmap in Fig. 1E, marker genes derived from Jansks scRNA-seq data for adrenal medulla cell types.	ERBB4, CDH9, CTTNBP2, ASCL1
Chromaffin and connecting progenitor cells (Jansky Fig1E)	Heatmap in Fig. 1E, marker genes derived from Jansks scRNA-seq data for adrenal medulla cell types.	DBH, TH, CHGA, DDC
Late chromaffin cells (Jansky Fig1E)	Heatmap in Fig. 1E, marker genes derived from Jansks scRNA-seq data for adrenal medulla cell types. Note: this late chromaffin cell signature also includes PNMT, which is an enzyme catalyzing methylation of norepinephrine to form epinephrine; this marker is absent from the ealier less differentiated chromaffin cells (which may have been referred to as sympathoblasts in other datasets, I think)	DBH, TH, CHGA, DDC, PNMT
Neuroblasts (Jansky Fig1E)	Heatmap in Fig. 1E, marker genes derived from Jansks scRNA-seq data for adrenal medulla cell types.	NEFM, GAP43, STMN2, ISL1, ALK, SYN3, IL7
Late Neuroblasts (Jansky Fig1E)	Heatmap in Fig. 1E, marker genes derived from Jansks scRNA-seq data for adrenal medulla cell types. Note: the Jansky Late Neuroblast signature is the same as the earlier Neuroblast signature, but NEFM and ALK are now absent (meaning lower expressed at later stages of differentiation)	GAP43, STMN2, ISL1, SYN3, IL7
Proteasomal degradation (Kinker)	These marker genes were obtained in a pan cancer cell lines NMF analysis of scRNA-eq data in Kinker et al (PMID 33128048) - 10 metaprograms were recovered that manifest across cancers, this is for proteasomal degradataion	PSMA3, PSMA4, PSME2, PSMB3, PSMC2
Protein maturation (Kinker)	These marker genes were obtained in a pan cancer cell lines NMF analysis of scRNA-eq data in Kinker et al (PMID 33128048) - 10 metaprograms were recovered that manifest across cancers.	HSPA5, HSPA8, OS9, RPN2, PDIA3
Stress response (Kinker)	These marker genes were obtained in a pan cancer cell lines NMF analysis of scRNA-eq data in Kinker et al (PMID 33128048) - 10 metaprograms were recovered that manifest across cancers.	SQSTM1, DDIT3, DDIT3, ATF3, GADD45A, GADD45B
EpiSen (Kinker)	These marker genes were obtained in a pan cancer cell lines NMF analysis of scRNA-eq data in Kinker et al (PMID 33128048) - 10 metaprograms were recovered that manifest across cancers, an epithelial senescence associated program.	S100AB, S100A9, SLPI, SPRR1B, LCN2, CLDN4, AQP3
p53 Dependent Senescence (Kinker)	These marker genes were obtained in a pan cancer cell lines NMF analysis of scRNA-eq data in Kinker et al (PMID 33128048) - 10 metaprograms were recovered that manifest across cancers.	CDKN1A, TP53I3, NEAT1, TP53TG1
EMT III (Kinker)	These marker genes were obtained in a pan cancer cell lines NMF analysis of scRNA-eq data in Kinker et al (PMID 33128048) - 10 metaprograms were recovered that manifest across cancers, this EMT program was enriched in non-cycling cells.	LAMA3, LAMB3, JUP, ITGA2, COL17A1
IFN Response (Kinker)	These marker genes were obtained in a pan cancer cell lines NMF analysis of scRNA-eq data in Kinker et al (PMID 33128048) - 10 metaprograms were recovered that manifest across cancers, this program contained interferon response genes.	ISG15, ISG20, IF16, IF144, OASL, IFIT1, IFIT2, IFIT3
EMT II (Kinker)	These marker genes were obtained in a pan cancer cell lines NMF analysis of scRNA-eq data in Kinker et al (PMID 33128048) - 10 metaprograms were recovered that manifest across cancers, this EMT program was enriched in HNSCC cell lines	VIM, FN1, AXL, COL5A1
EMT I melanoma (Kinker)	These marker genes were obtained in a pan cancer cell lines NMF analysis of scRNA-eq data in Kinker et al (PMID 33128048) - 10 metaprograms were recovered that manifest across cancers, this EMT program was melanoma specific.	CYR61, RRAS, IL8, TPM1, CAV1, CTGF
Pigmentation (Kinker)	These marker genes were obtained in a pan cancer cell lines NMF analysis of scRNA-eq data in Kinker et al (PMID 33128048) - 10 metaprograms were recovered that manifest across cancers, Skin pigmentation genes, identified in melanoma.	MITF, PMEL, MLANA, DCT

## Sheet: Large gene sets
Name	Description	Genes
VanGroningen Adrenergic Genes	Adrenergic marker genes from Supplementary Table 2 of Van Groningen et al. Nature Genetics 2017. These genes were identified by differential expression analysis of mesenchymal-like and adrenergic-like neuroblastoma cell lines.	ABCA3, ABCB1, ABLIM1, ACOT7, ACTL6B, ACVR1B, ADAM22, ADCYAP1R1, ADGRB3, ADRBK2, AGTPBP1, AHSA1, AKAP1, AKAP12, ALK, ANK2, ANKRD46, ANP32A, AP1S2, ARHGEF7, ARL6IP1, ASCL1, ASRGL1, ATCAY, ATL1, ATP6V0E2, ATP6V1B2, AUTS2, BEND4, BEX1, BEX2, BIRC5, BMP7, BMPR1B, C11orf95, C14orf132, C3orf14, C4orf48, C7orf55, CACNA1B, CACNA2D2, CADM1, CAMSAP1, CCDC167, CCND1, CCNI, CCP110, CCSAP, CD200, CDC42EP3, CDC…
VanGroningen Mesenchymal Genes	Mesenchymal marker genes from Supplementary Table 2 of Van Groningen et al. Nature Genetics 2017. These genes were identified by differential expression analysis of mesenchymal-like and adrenergic-like neuroblastoma cell lines.	A2M, ABRACL, ACADVL, ACAP2, ACTA2, ACTN1, ADAM19, ADAM9, ADAMTS5, ADGRE5, ADGRG6, AEBP1, AJUBA, ALDH1A3, AMMECR1, ANTXR1, ANXA1, ANXA2, ANXA5, ANXA6, APOE, APP, ARHGAP1, ARHGEF40, ARL1, ARL4A, ARMCX2, ARPC1B, ASPH, ATP10D, ATP1B1, ATP2B1, ATP2B4, ATP6V0E1, ATP8B2, ATXN1, B2M, BAG3, BGN, BMP5, BNC2, BOC, BTN3A2, C1orf198, C1orf54, C4orf32, C6orf120, CALD1, CALU, CAPN2, CAPN6, CBFB, CBLB, CCDC80, C…
Descartes adrenocortical markers	Top 50 marker genes of adrenocortical cells in the Decartes fetal adrenal single cell map (https://atlas.brotmanbaty.org/bbi/human-gene-expression-during-development/cell/adrenocortical/in/adrenal)	MSMO1, MC2R, CYP11A1, CYP21A2, DHCR24, HMGCR, LDLR, DHCR7, CYP17A1, HMGCS1, PAPSS2, SLC2A14, TM7SF2, FRMD5, FREM2, CYP11B1, FDXR, LINC00473, SCARB1, STAR, SH3BP5, NPC1, GRAMD1B, HSPD1, JAKMIP2, GSTA4, PDE10A, AC009410.1, POR, SLC1A2, DFNB31, BAIAP2L1, SULT2A1, SLC16A9, HSPE1, SCAP, SH3PXD2B, SGCZ, ERN1, INHA, FDX1, RP11-1101K5.1, CLU, CYB5B, PEG3, IGF1R, FDPS, APOC1, DNER, LINC01059
Descartes chromaffin markers	Top 50 marker genes of chromaffin cells in the Decartes fetal adrenal single cell map (https://atlas.brotmanbaty.org/bbi/human-gene-expression-during-development/cell/chromaffin/in/adrenal)	GAP43, MARCH11, PRPH, NPY, HMX1, HS3ST5, NTRK1, PTCHD1, TMEFF2, IL7, RP11-543F8.2, EYA4, STMN4, TMEM132C, RP11-40F8.2, RPH3A, TUBB2B, TUBB2A, ALK, KCNB2, RP11-161D15.3, PLXNA4, LINC00693, FAT3, RBFOX1, GREM1, MLLT11, ANKFN1, CNTFR, ELAVL2, REEP1, CCND1, SLC44A5, MAB21L1, RP11-509E10.1, GAL, EYA1, SLC6A2, RYR2, MAP1B, ISL1, BASP1, MAB21L2, TUBA1A, RP11-420N3.2, CNKSR2, RGMB, STMN2, SYNPO2, EPHA6
Descartes Vascular_endothelial markers	Top 50 marker genes of Vascular_endothelial cells in the Decartes fetal adrenal single cell map (https://atlas.brotmanbaty.org/bbi/human-gene-expression-during-development/cell/vascular_endothelial/in/adrenal)	GALNT15, CALCRL, FLT4, DNASE1L3, SLCO2A1, FCGR2B, F8, TM4SF18, IRX3, CXORF36, CYP26B1, TMEM88, KDR, ROBO4, PODXL, NR5A2, ESM1, NOTCH4, CEACAM1, ELTD1, SOX18, AC011526.1, PLVAP, ECSCR, BTNL9, NPR1, CDH5, KANK3, CRHBP, PTPRB, SHANK3, RP11-768F21.1, TEK, CHRM3, ARHGAP29, RAMP2, PPAP2B, MMRN2, RASIP1, APLNR, EHD3, C8ORF4, MYRIP, TIE1, EFNB2, ID1, SHE, HYAL2, CDH13, CLDN5
Descartes stromal markers	Top 50 marker genes of stromal cells in the Decartes fetal adrenal single cell map (https://atlas.brotmanbaty.org/bbi/human-gene-expression-during-development/cell/stromal/in/adrenal)	SULT1E1, HHIP, MGP, SFRP2, DCN, RP11-383H13.1, ITGA11, OGN, DKK2, RSPO3, COL3A1, LUM, CCDC102B, SCARA5, PRRX1, ABCC9, PCOLCE, LAMC3, LRRC17, PDGFRA, ZNF385D, ADAMTSL3, LOX, CLDN11, ABCA6, COL6A3, EDNRA, PAMR1, C7, BICC1, COL1A1, MXRA5, GLI2, COL12A1, GAS2, POSTN, CD248, PCDH18, IGFBP3, FREM1, CCDC80, ACTA2, CDH11, ISLR, PRICKLE1, FNDC1, ELN, COL1A2, ADAMTS2, COL27A1
Descartes sympathoblasts markers	Top 50 marker genes of sympathoblasts cells in the Decartes fetal adrenal single cell map (https://atlas.brotmanbaty.org/bbi/human-gene-expression-during-development/cell/sympathoblasts/in/adrenal)	SLC24A2, PENK, ARC, SLC35F3, ST18, KSR2, CHGA, CNTN3, CCSER1, CNTNAP5, PNMT, PACRG, CDH18, SORCS3, AGBL4-IT1, GALNTL6, AGBL4, PCSK2, KCTD16, DGKK, LINC00632, GRM7, RP11-176N18.2, C1QL1, SPOCK3, KIAA1244, TBX20, FAM155A-IT1, FAM155A, NTNG1, LAMA3, SLC18A1, CDH12, INSM1, GCH1, ROBO1, TENM1, HTATSF1, MGAT4C, EML6, CHGB, TMEM130, PTPLAD1, FGF14-IT1, FGF14, SCG2, UNC80, PCSK1N, GRID2, TIAM1
Descartes erythroblasts markers	Top 50 marker genes of erythroblasts cells in the Decartes fetal adrenal single cell map (https://atlas.brotmanbaty.org/bbi/human-gene-expression-during-development/cell/erythroblasts/in/adrenal)	C17ORF99, SLC4A1, AHSP, GYPA, HBM, EPB42, SPTA1, GYPB, ALAS2, TMEM56, HBZ, HBA1, HBG2, HBA2, HBB, GYPE, SLC25A21, HBG1, SLC25A37, TMCC2, SELENBP1, RHCE, FECH, CPOX, ABCB10, TRAK2, XPO7, TFR2, ANK1, TSPAN5, CAT, SPTB, RHD, HEMGN, HECTD4, BLVRB, RP5-964N17.1, SPECC1, SOX6, GCLC, EPB41, DENND4A, RGS6, GYPC, MICAL2, RHAG, SNCA, RAPGEF2, CR1L, MARCH3
Descartes myeloid markers	Top 50 marker genes of myeloid cells in the Decartes fetal adrenal single cell map (https://atlas.brotmanbaty.org/bbi/human-gene-expression-during-development/cell/myeloid/in/adrenal)	MS4A7, MS4A4A, CD163, CD14, VSIG4, C1QB, C1QA, C1QC, MS4A6A, CD163L1, MS4A4E, SLCO2B1, FGD2, ADAP2, SPP1, CYBB, MPEG1, LGMN, MSR1, HCK, SLC1A3, CSF1R, CPVL, IFNGR1, HLA-DPA1, CST3, MERTK, HLA-DRB1, HRH1, HLA-DRA, FMN1, RBPJ, CTSB, MARCH1, WWP1, FGL2, CD74, CTSS, TGFBI, ATP8B4, CTSD, RGL1, AXL, RNASE1, ITPR2, SLC9A9, PTPRE, CTSC, SFMBT2, ABCA1
Descartes Schwann markers	Top 50 marker genes of Schwann cells in the Decartes fetal adrenal single cell map (https://atlas.brotmanbaty.org/bbi/human-gene-expression-during-development/cell/schwann/in/adrenal)	MPZ, SOX10, CDH19, OLFML2A, PLP1, SLC35F1, PTPRZ1, TRPM3, ERBB3, XKR4, PPP2R2B, GRIK3, COL18A1, SCN7A, NRXN1, SFRP1, ABCA8, KCTD12, LRRTM4, SOX5, NRXN3, VIM, DST, MDGA2, NLGN4X, PMP22, COL25A1, IL1RAPL1, ADAMTS5, FIGN, EGFLAM, ZNF536, EDNRB, LAMA4, LAMC1, PTN, MARCKS, PAG1, VCAN, FAM134B, IL1RAPL2, SORCS1, ERBB4, STARD13, GAS7, PLCE1, LAMB1, COL5A2, HMGA2, GFRA3
Descartes Megakaryocytes markers	Top 50 marker genes of Megakaryocytes cells in the Decartes fetal adrenal single cell map (https://atlas.brotmanbaty.org/bbi/human-gene-expression-during-development/cell/megakaryocytes/in/adrenal)	GP9, PF4, PPBP, GP1BA, ITGA2B, ITGB3, RP11-556I14.2, P2RX1, THBS1, PLEK, FERMT3, ZYX, TUBB1, MMRN1, LTBP1, ARHGAP6, ACTN1, LIMS1, TLN1, RAB27B, TGFB1, FLNA, VCL, RAP1B, PSTPIP2, SLC24A3, MED12L, PRKAR2B, PDE3A, ANGPT1, BIN2, MYH9, DOK6, ACTB, MCTP1, CD84, SLC2A3, TRPC6, TMSB4X, GSN, TPM4, INPP4B, STOM, FLI1, CD9, SPN, MYLK, UBASH3B, STON2, HIPK2
Descartes Lyphoid markers	Top 50 marker genes of Lyphoid cells in the Decartes fetal adrenal single cell map (https://atlas.brotmanbaty.org/bbi/human-gene-expression-during-development/cell/lymphoid/in/adrenal)	SKAP1, BACH2, FAM65B, ARHGAP15, PTPRC, ETS1, ANKRD44, MCTP2, LCP1, HLA-B, PRKCH, HLA-C, IKZF1, HLA-A, LINC00299, FYN, SCML4, FOXP1, MSN, PDE3B, SP100, GNG2, LEF1, MBNL1, SAMD3, WIPF1, NCALD, SORL1, CELF2, PITPNC1, CCND3, ARID5B, DOCK10, B2M, PLEKHA2, CD44, RCSD1, RAP1GAP2, ABLIM1, BCL2, TOX, STK39, TMSB10, IFI16, ARHGDIB, CCL5, NKG7, EVL, ITPKB, ANKRD44-IT1

## Sheet: Celltypist gene sets
Name	Description	Genes
B cells: B cells (curated markers)	B lymphocytes with diverse cell surface immunoglobulin receptors recognising specific antigenic epitopes and mediating humoral immunity	CD79A, MS4A1, CD19
B cells: Follicular B cells (curated markers)	resting mature B lymphocytes found in the primary and secondary lymphoid follicles and participating in T cell-dependent immune responses	CXCR5, TNFRSF13B, CD22
B cells: Germinal center B cells (curated markers)	proliferating mature B cells that undergo somatic hypermutation and class-switch recombination in secondary lymphoid organs	POU2AF1, CD40, SUGCT
B cells: Memory B cells (curated markers)	long-lived mature B lymphocytes which are formed within germinal centers following primary infection and selected for higher-affinity immunoglobulin	CR2, CD27, MS4A1
B cells: Naive B cells (curated markers)	mature B lymphocytes which express cell-surface IgM and IgD and have not been exposed to/activated by antigens	IGHM, IGHD, TCL1A
B cells: Transitional B cells (curated markers)	immature B cell precursors in the bone marrow which connect Pre-B cells with mature naive B cells and are subject to the process of B cell selection	CD24, MYO1C, MS4A1
B-cell lineage: Large pre-B cells (curated markers)	proliferative B lymphocyte precursors derived from Pro-B cells and expressing membrane μ chains with surrogate light chains in their receptors	MME, CD24, MKI67
B-cell lineage: Small pre-B cells (curated markers)	non-proliferative B lymphocyte precursors derived from Pro-B cells and expressing membrane μ chains with surrogate light chains in their receptors	MME, CD24, IGLL5
B-cell lineage: Pre-pro-B cells (curated markers)	the earliest primitive B cell progenitors which express CD34 and SPINK2	have germline Ig genes and give rise to Pro-B cells, IL7R, ZCCHC7, RAG1
B-cell lineage: Pro-B cells (curated markers)	early B lymphocyte progenitors undergoing D-J joining on the H chain chromosome and joining of a V segment to the rearranged D-J	MME, DNTT, IGLL1
Cycling cells: Cycling B cells (curated markers)	proliferating B lymphocytes	MKI67, TOP2A, CD19
Cycling cells: Cycling DCs (curated markers)	proliferating dendritic cells	MKI67, TOP2A, CLEC10A
Cycling cells: Cycling gamma-delta T cells (curated markers)	proliferating gamma-delta (γδ) T lymphocytes	MKI67, TOP2A, TRDC
Cycling cells: Cycling monocytes (curated markers)	proliferating monocytes	MKI67, TOP2A, S100A9
Cycling cells: Cycling NK cells (curated markers)	proliferating natural killer cells	MKI67, TOP2A, GNLY
Cycling cells: Cycling T cells (curated markers)	proliferating T lymphocytes	MKI67, TOP2A, CD3D
DC: DC (curated markers)	dendrite-shaped cells which process and present antigens to naïve T cells and induce adaptive immune responses	CD1C, FCER1A, CLEC10A
DC: DC1 (curated markers)	conventional type 1 dendritic cells which constitute a rare dendritic cell population with superior cross-presentation ability	BATF3, CADM1, CLEC9A
DC: DC2 (curated markers)	conventional type 2 dendritic cells which constitute the major subset of myeloid dendritic cells	CLEC10A, FCER1A, CD1C
DC: DC3 (curated markers)	a dendritic cell subtype found in bone marrow which shares features with monocytes and conventional type 2 dendritic cells	CLEC10A, FCER1A, S100A9
DC: Migratory DCs (curated markers)	migratory dendritic cells that transport antigens to the draining lymph nodes during both homeostatic conditions and infections	EBI3, CCR7, CCL19
DC: Transitional DC (curated markers)	immature dendritic cells which follow dendritic cell precursors and are committed to the mature dendritic cells	CLEC10A, KLF4, AXL
DC precursor: DC precursor (curated markers)	dendritic cell precursors that differentiate into dendritic cells	IRF8, CLEC10A, PCLAF
Double-negative thymocytes: Double-negative thymocytes (curated markers)	the early immature thymocytes from the thymus in the double negative (co-receptors CD4- and CD8-) stage	FXYD2, HES1, CD99
Double-positive thymocytes: Double-positive thymocytes (curated markers)	immature thymocytes capable of binding MHC class I or II in the double positive (co-receptors CD4+ and CD8+) stage	CD1A, CD8A, SMPD3
Early MK: Early MK (curated markers)	early megakaryocytes which are committed to megakaryocyte lineage cells	PF4, CMTM5, SELP
Endothelial cells: Endothelial cells (curated markers)	single-layered lining cells that constitute the interior vasculature	form part of the microenvironment and fulfill different functions, CLDN5, PLVAP, SPARCL1
Epithelial cells: Epithelial cells (curated markers)	highly specialised cells which are located in the outer layer of stroma and form the cellular components of the epithelium	KRT15, KRT17, CCL19
Erythrocytes: Erythrocytes (curated markers)	biconcave enucleated red blood cells filled with hemoglobin to transport oxygen and carbon dioxide between the lungs and tissues	HBM, HBQ1, GYPA
Erythroid: Early erythroid (curated markers)	early erythroid cells which are committed to erythroid lineage cells	APOC1, TESPA1, GATA2
Erythroid: Late erythroid (curated markers)	late erythroid cells following early and middle erythroid cells	GYPA, GYPB, HBA1
Erythroid: Mid erythroid (curated markers)	middle erythroid cells in fetal liver	blood and bone marrow following early erythroid cells and maturing into late erythroid cells, PRDX2, KCNH2, GYPA
ETP: ETP (curated markers)	early thymic progenitors migrated to the thymus before turning into double-negative thymocytes or other cells	ACY3, SPINK2, CD34
Fibroblasts: Fibroblasts (curated markers)	the most common cells of connective tissues which synthesize the extracellular matrix and collagen to maintain tissue homeostasis	COL1A1, COL1A2, DCN
Granulocytes: Granulocytes (curated markers)	cells of innate immune system with specific granules in the cytoplasm including neutrophils	eosinophils and basophils, KIT, CPA3, SLC45A3
Granulocytes: Neutrophils (curated markers)	the most abundant type of granulocytes that contains distinctive cytoplasmic granules and forms an essential part of the innate immune system	LCN2, ORM1, MMP8
HSC/MPP: CMP (curated markers)	highly proliferative common myeloid progenitors which later give rise to granulocyte-monocyte progenitors and megakaryocyte-erythroid progenitors	MPO, CTSG, FLT3
HSC/MPP: Early lymphoid/T lymphoid (curated markers)	early lymphoid/T lymphocytes with lymphocyte potential in the fetal liver before T cells emerged from the thymus	ETS1, IL32, GATA3
HSC/MPP: ELP (curated markers)	early lymphoid progenitors which originate from hematopoietic stem cells of the bone marrow and migrate to the thymus	FLT3, LTB, RUNX2
HSC/MPP: GMP (curated markers)	hematopoietic granulocyte-monocyte progenitors that are committed to the granulocyte and monocyte lineage cells	ELANE, MPO, PRTN3
HSC/MPP: HSC/MPP (curated markers)	hematopoietic stem cells and multipotent progenitor cells with the potential of differentiating into different blood cells	CD34, SPINK2, CRHBP
HSC/MPP: Megakaryocyte-erythroid-mast cell progenitor (curated markers)	shared progenitors in the fetal liver which originate from common myeloid progenitors and differentiate into megakaryocytes	erythroid cells or mast cells, GATA2, FCER1A, GATA1
HSC/MPP: MEMP (curated markers)	shared progenitors which are derived from common myeloid progenitors and will differentiate into megakaryocytes	erythroid cells or mast cells, GATA2, ITGA2B, GATA1
HSC/MPP: Neutrophil-myeloid progenitor (curated markers)	progenitors of neutrophils and myeloid cells which are transitioned from hematopoietic stem cells and multipotent progenitors	LYZ, MPO, SERPINB1
ILC: ILC (curated markers)	specialised innate immune cells from the lymphoid lineage but without antigen-specific T-cell receptors on the surface	S100A13, TLE1, AREG
ILC: ILC1 (curated markers)	innate lymphoid cell subpopulation I that is non-cytotoxic and has overlapping phenotypes and functions with natural killer cells	CXCR3, CD3D, IKZF3
ILC: ILC2 (curated markers)	innate lymphoid cell subpopulation II that promotes type 2 inflammation and is involved in immune response against large extracellular pathogens	GATA3, KLRG1, HPGDS
ILC: ILC3 (curated markers)	innate lymphoid cell subpopulation III that is required for host defense against specific extracellular bacteria and fungi	IL4I1, RORC, KIT
ILC: CD16+ NK cells (curated markers)	CD16+ granular lymphocytes that play protective roles against both infectious pathogens and cancer using antibody-dependent cell-mediated cytotoxicity	GNLY, FCGR3A, NKG7
ILC: CD16- NK cells (curated markers)	CD16- granular lymphocytes that play protective roles against both infectious pathogens and cancer using antibody-dependent cell-mediated cytotoxicity	GNLY, CD160, NKG7
ILC: NK cells (curated markers)	granular lymphocytes that play protective roles against both infectious pathogens and cancer using antibody-dependent cell-mediated cytotoxicity	GNLY, XCL2, NKG7
ILC: Transitional NK (curated markers)	immature natural killer cells which originate from natural killer cell precursors and are committed to mature natural killer cells	CCL5, GZMK, FCGR3A
ILC precursor: ILC precursor (curated markers)	innate lymphoid cell precursors which give rise to innate lymphoid cells and lack the characteristics of their mature progenies	LST1, HPN, SCN1B
Macrophages: Hofbauer cells (curated markers)	primitive placental resident macrophages with granules and vacuoles found in placenta particularly during early pregnancy	LYVE1, SCIN, F13A1
Macrophages: Kidney-resident macrophages (curated markers)	long-lived macrophages resident in the kidney under non-inflammatory conditions and maintaining homeostasis and resolving inflammation	SEPP1, CSF2RA, CD74
Macrophages: Kupffer cells (curated markers)	resident macrophages in liver under non-inflammatory conditions which line the hepatic sinusoids and are involved in erythrocyte clearance	CD5L, VCAM1, CETP
Macrophages: Macrophages (curated markers)	specialised mononuclear phagocytic cells which recognise	engulf and degrade cellular debris and pathogens in various tissues, C1QA, CD68, TREM2
Mast cells: Mast cells (curated markers)	long-lived innate migrant cells found in most tissues with many large basophilic granules rich in histamine and heparin	TPSAB1, TPSB2, CPA3
Megakaryocyte precursor: Megakaryocyte precursor (curated markers)	megakaryocyte precursors in the bone marrow that are committed to megakaryocytes	GATA2, PRSS57, CAVIN1
Megakaryocytes/platelets: Megakaryocytes/platelets (curated markers)	large multinucleated cells with numerous azurophilic granules and with mature blood platelets released from the cytoplasm	CMTM5, ITGA2B, PF4
MNP: MNP (curated markers)	mononuclear phagocytes including dendritic cells	monocytes and macrophages that have in common the property of phagocytosis, HLA-DPA1, HLA-DQA1, FGL2
Mono-mac: Mono-mac (curated markers)	mononuclear phagocytes including monocytes and macrophages that are involved in the regulation of innate and adaptive immunity	TYROBP, C1QC, HMOX1
Monocyte precursor: Monocyte precursor (curated markers)	monocyte precursors that are committed to the monocytes	LYZ, VCAN, S100A9
Monocytes: Classical monocytes (curated markers)	CD14+ myeloid mononuclear recirculating leukocytes that are capable of differentiating into macrophages and myeloid lineage dendritic cells	S100A9, CD14, S100A12
Monocytes: Non-classical monocytes (curated markers)	CD16+ myeloid mononuclear recirculating leukocytes that are capable of differentiating into macrophages and myeloid lineage dendritic cells	FCGR3A, C1QA, CX3CR1
Monocytes: Monocytes (curated markers)	myeloid mononuclear recirculating leukocytes that are capable of differentiating into macrophages and myeloid lineage dendritic cells	S100A9, LYZ, FCN1
Myelocytes: Myelocytes (curated markers)	early granulocyte precursors that are derive from promyelocytes and later mature into metamyelocytes	S100A8, FTL, CSTA
pDC: pDC (curated markers)	rare plasmacytoid dendritic cell subpopulation which serves as the major source of type I interferons when the body is infected by a virus	IL3RA, LILRA4, PLD4
pDC precursor: pDC precursor (curated markers)	precursors of plasmacytoid dendritic cells which have intermixed lymphoid and myeloid origins and give rise to plasmacytoid dendritic cells	IL3RA, CCDC50, IRF7
Plasma cells: Plasma cells (curated markers)	B-lymphocyte white blood cells capable of secreting large quantities of immunoglobulins or antibodies	JCHAIN, MZB1, XBP1
Promyelocytes: Promyelocytes (curated markers)	early granulocyte progenitors in the bone marrow which are derived from the myeloblasts and develop into the myelocytes	CTSG, MPO, ELANE
T cells: CD8a/a (curated markers)	unconventional T lymphocytes with CD8 alpha/alpha homodimers binding MHC molecules	ZNF683, GNG4, PDCD1
T cells: CD8a/b(entry) (curated markers)	T lymphocytes with CD8 alpha/beta heterodimers in the late double-positive (entry) stage during T cell development	TOX2, SATB1, CCR9
T cells: Follicular helper T cells (curated markers)	specialised CD4+ T cell subpopulation found in the periphery within B cell follicles and stimulating the cognate follicular B cells for class-switching	PDCD1, ICOS, CXCR5
T cells: gamma-delta T cells (curated markers)	unconventional T lymphocyte subpopulation expressing a gamma-delta T cell receptor complex on the surface to recognise antigens	TRDC, TRGC1, CCL5
T cells: MAIT cells (curated markers)	mucosal-associated invariant T cells which have semi-invariant T-cell receptors and are restricted by the MHC I-like molecule MR1	KLRB1, SLC4A10, TRAV1-2
T cells: Memory CD4+ cytotoxic T cells (curated markers)	CD4+ memory T cells which have cytotoxic activities by secreting granzymes and perforin and by killing target cells on the basis of MHC class II	GZMK, CD4, IL10
T cells: NKT cells (curated markers)	distinct T lymphocyte subpopulation that expresses both alpha/beta T-cell receptors and surface receptors of natural killer cells	NKG7, GNLY, CD8A
T cells: Regulatory T cells (curated markers)	T cell subpopulation which modulates immune responses and regulates other cells through direct cell-cell contact and cytokine release	CTLA4, IL2RA, FOXP3
T cells: T(agonist) (curated markers)	unconventional T cell subpopulation in the thymus which expresses MIR155HG and shares some signatures with differentiating regulatory T cells	MIR155HG, BIRC3, SMS
T cells: Tcm/Naive cytotoxic T cells (curated markers)	CD8+ cytotoxic T lymphocytes mainly localized in secondary lymphoid tissues and sustaining the responses by proliferating and producing new effectors	CD8A, CCR7, SELL
T cells: Tcm/Naive helper T cells (curated markers)	CD4+ helper T lymphocytes mainly localized in secondary lymphoid tissues and sustaining the responses by proliferating and producing new effectors	CCR7, SELL, CD4
T cells: Tem/Trm cytotoxic T cells (curated markers)	CD8+ cytotoxic T lymphocytes mainly localized in lymphoid and peripheral tissues and presenting an immediate	but not sustained, immune defense, GZMK, CD8A, CCL5
T cells: Tem/Temra cytotoxic T cells (curated markers)	terminally differentiated CD8+ cytotoxic T lymphocytes with effector memory phenotypes that re-express CD45RA	CX3CR1, GZMB, GNLY
T cells: Trm cytotoxic T cells (curated markers)	tissue resident CD8+ cytotoxic T lymphocytes mainly localized in epithelial tissues such as gut	ITGA1, ITGAE, CXCR6
T cells: Tem/Effector helper T cells (curated markers)	CD4+ helper T lymphocytes mainly localized in lymphoid and peripheral tissues and presenting an immediate	but not sustained, immune defense, KLRB1, AQP3, ITGB1
T cells: Tem/Effector helper T cells PD1+ (curated markers)	CD4+ helper T lymphocyte subpopulation in the thymus which features the expression of programmed cell death protein 1 (PD-1)	PDCD1, CD4, CTLA4
T cells: Treg(diff) (curated markers)	unconventional T lymphocyte subpopulation in the thymus which connects αβ T cells and canonical regulatory T cells and is still differentiating	CD27, CCR7, IKZF4
T cells: Type 1 helper T cells (curated markers)	CD4+ helper T lymphocyte subpopulation which is capable of producing interferon-gamma and modulating cell-mediated immune responses	CCL5, CXCR3, TBX21
T cells: Type 17 helper T cells (curated markers)	CD4+ helper T lymphocyte subpopulation which is capable of producing interleukin 17 (IL-17) and mediating protective immunity and autoimmunity	IL7R, CCR6, ZBTB16
B cells: B cells (model markers)	B lymphocytes with diverse cell surface immunoglobulin receptors recognising specific antigenic epitopes and mediating humoral immunity	HBG2, HBA2, HLA-DQA2, HLA-DRB1, HLA-DRA, MALAT1, CD74, CD79A, HBA1, HSPA1B
B cells: Follicular B cells (model markers)	resting mature B lymphocytes found in the primary and secondary lymphoid follicles and participating in T cell-dependent immune responses	MT-RNR2, IGHA1, JCHAIN, GAS5, RPL41, CD83, OR2A25, C11orf72, VPREB3, RP11-705C15.5
B cells: Germinal center B cells (model markers)	proliferating mature B cells that undergo somatic hypermutation and class-switch recombination in secondary lymphoid organs	SOST, SERPINA9, GLYATL2, AICDA, REG1A, IFIT1B, LINC01644, BMP3, RP11-589C21.6, IL17A
B cells: Memory B cells (model markers)	long-lived mature B lymphocytes which are formed within germinal centers following primary infection and selected for higher-affinity immunoglobulin	RPS17, RACK1, CD74, MIR1244-2, HLA-DRA, IGKC, HES1, MT-ATP8, MT-ND3, IGHA2
B cells: Naive B cells (model markers)	mature B lymphocytes which express cell-surface IgM and IgD and have not been exposed to/activated by antigens	TCL1A, IGHD, CD74, IGHM, YBX3, RPS17, IGKC, RPL41, RACK1, IL4R
B cells: Transitional B cells (model markers)	immature B cell precursors in the bone marrow which connect Pre-B cells with mature naive B cells and are subject to the process of B cell selection	MIR1244-2, GNG3, C11orf72, LINC01644, LINC02206, IFIT1B, OR2A25, GLYATL2, IGHV5-78, LINC01709
B-cell lineage: Large pre-B cells (model markers)	proliferative B lymphocyte precursors derived from Pro-B cells and expressing membrane μ chains with surrogate light chains in their receptors	IGLL1, VPREB1, LINC01483, CMA1, LINC01644, RP11-589C21.6, CTAG2, ZFHX4-AS1, IL1RAPL1, GPIHBP1
B-cell lineage: Small pre-B cells (model markers)	non-proliferative B lymphocyte precursors derived from Pro-B cells and expressing membrane μ chains with surrogate light chains in their receptors	CD79B, OR2A25, MIR1244-2, FCGR2C, IL22RA2, TLDC2, AICDA, CD207, IGHE, LINC02206
B-cell lineage: Pre-pro-B cells (model markers)	the earliest primitive B cell progenitors which express CD34 and SPINK2	have germline Ig genes and give rise to Pro-B cells, ZFHX4-AS1, VPREB1, FCGR2C, SIGLEC17P, RP11-84C10.2, LINC02202, C11orf72, HLA-DPB2, OR2A25, LINC01709
B-cell lineage: Pro-B cells (model markers)	early B lymphocyte progenitors undergoing D-J joining on the H chain chromosome and joining of a V segment to the rearranged D-J	VPREB1, DNTT, XCR1, LINC01013, SOCS2-AS1, RP11-701P16.2, IGHE, RP11-84C10.2, RP11-589C21.6, OR2A25
Cycling cells: Cycling B cells (model markers)	proliferating B lymphocytes	IGHV5-78, RGS13, LINC01709, CD207, KIAA0087, C11orf72, GRIN1, OR2A25, LCNL1, LINC01644
Cycling cells: Cycling DCs (model markers)	proliferating dendritic cells	SIGLEC17P, MMP12, TCL6, IGHE, IGHV5-78, SNHG26, AP001059.6, RP11-701P16.2, SNX29P1, DRAIC
Cycling cells: Cycling gamma-delta T cells (model markers)	proliferating gamma-delta (γδ) T lymphocytes	OR2A25, DRAIC, LCNL1, C11orf72, FCGR2C, SYCP1, LINC01644, SIGLEC17P, LINC02202, PMCH
Cycling cells: Cycling monocytes (model markers)	proliferating monocytes	FCGR2C, RP11-589C21.6, AJ271736.10, IL22RA2, LINC02202, OR2A25, LINC01644, TCL1B, LDLRAD2, IL22
Cycling cells: Cycling NK cells (model markers)	proliferating natural killer cells	PCLAF, IGKC, KL, IGHV5-78, C11orf72, L3MBTL4-AS1, LINC01644, KIAA0087, GRIN1, IGHE
Cycling cells: Cycling T cells (model markers)	proliferating T lymphocytes	PCLAF, CD207, DUSP26, KIAA0087, IGHV5-78, CALB2, SOST, HLA-DPB2, SIGLEC17P, IL22RA2
DC: DC (model markers)	dendrite-shaped cells which process and present antigens to naïve T cells and induce adaptive immune responses	RGS1, FCER1A, RP11-1275H24.3, LINC01644, SOCS2-AS1, OR2A25, IGHV5-78, SIGLEC17P, LCNL1, SYCP1
DC: DC1 (model markers)	conventional type 1 dendritic cells which constitute a rare dendritic cell population with superior cross-presentation ability	CLEC9A, WFDC21P, SYCP1, HLA-DPB2, FOXH1, RPS3AP34, OSTN-AS1, RP11-701P16.2, LINC01644, IL1RAPL1
DC: DC2 (model markers)	conventional type 2 dendritic cells which constitute the major subset of myeloid dendritic cells	CST3, RPL41, CLEC10A, JAML, HLA-DRB5, RPS17, HLA-DQB1, MMP9, IL22RA2, AGRP
DC: DC3 (model markers)	a dendritic cell subtype found in bone marrow which shares features with monocytes and conventional type 2 dendritic cells	FOXH1, FCN1, C11orf72, BMP3, GPIHBP1, LINC01644, FCER1A, OGDHL, LINC02206, OR2A25
DC: Migratory DCs (model markers)	migratory dendritic cells that transport antigens to the draining lymph nodes during both homeostatic conditions and infections	BX255923.3, LINC01644, NCCRP1, IGHV5-78, ENTHD1, SIGLEC17P, WDR49, OR2A25, GPIHBP1, CIB3
DC: Transitional DC (model markers)	immature dendritic cells which follow dendritic cell precursors and are committed to the mature dendritic cells	SCT, FOXH1, SOST, SYCP1, HLA-DPB2, LINC01709, TCL1B, IGHE, RP11-1275H24.3, GPIHBP1
DC precursor: DC precursor (model markers)	dendritic cell precursors that differentiate into dendritic cells	PCLAF, RNASE2, GPIHBP1, RPS3AP34, C11orf72, OGDHL, IGHE, SOCS2-AS1, RP11-589C21.6, LINC01644
Double-negative thymocytes: Double-negative thymocytes (model markers)	the early immature thymocytes from the thymus in the double negative (co-receptors CD4- and CD8-) stage	CD99, IGLL1, PTCRA, FXYD2, PDLIM1, MFAP4, MZB1, JCHAIN, CD7, SELL
Double-positive thymocytes: Double-positive thymocytes (model markers)	immature thymocytes capable of binding MHC class I or II in the double positive (co-receptors CD4+ and CD8+) stage	SMPD3, SH3TC1, ELOVL4, CD1B, CD8B, RP11-144L1.4, ARPP21, CD52, RAG2, CHRNA3
Early MK: Early MK (model markers)	early megakaryocytes which are committed to megakaryocyte lineage cells	FOXH1, CCDC175, OR2A25, CIB3, AC098614.1, C11orf72, IGHV5-78, PCP2, IGHE, CD207
Endothelial cells: Endothelial cells (model markers)	single-layered lining cells that constitute the interior vasculature	form part of the microenvironment and fulfill different functions, SELE, RAMP3, ACKR1, SOX17, ADGRL4, VWF, JAM2, MMRN2, SELP, RP11-536O18.1
Epithelial cells: Epithelial cells (model markers)	highly specialised cells which are located in the outer layer of stroma and form the cellular components of the epithelium	ASCL1, PSMB11, FOXN1, WFDC2, PAX1, FOXG1, COL17A1, DSP, CDH3, TBATA
Erythrocytes: Erythrocytes (model markers)	biconcave enucleated red blood cells filled with hemoglobin to transport oxygen and carbon dioxide between the lungs and tissues	RP11-797H7.5, CTA-363E6.6, CTA-392E5.1, RP11-1275H24.3, LCNL1, LINC01644, IGHV5-78, ZNF812P, IL1RAPL1, GPIHBP1
Erythroid: Early erythroid (model markers)	early erythroid cells which are committed to erythroid lineage cells	FAM178B, APOC1, CD207, KIAA0087, PCLAF, OR2A25, LINC01644, PRSS57, IL17A, PRG2
Erythroid: Late erythroid (model markers)	late erythroid cells following early and middle erythroid cells	IFIT1B, PMCH, OR2A25, LINC01644, SLC12A3, DRAIC, ABCC13, CTAG2, FOXH1, CD207
Erythroid: Mid erythroid (model markers)	middle erythroid cells in fetal liver	blood and bone marrow following early erythroid cells and maturing into late erythroid cells, IGHE, AC098614.1, ZNF812P, LINC01644, XCR1, C11orf72, RP11-589C21.6, RPS3AP34, HOXB-AS3, IL17A
ETP: ETP (model markers)	early thymic progenitors migrated to the thymus before turning into double-negative thymocytes or other cells	ACY3, LINC01644, WDR49, FOXH1, GPIHBP1, RP11-589C21.6, ZFHX4-AS1, KIAA0087, LINC01709, PENK
Fibroblasts: Fibroblasts (model markers)	the most common cells of connective tissues which synthesize the extracellular matrix and collagen to maintain tissue homeostasis	SMOC2, SFRP1, NTRK2, PRRX1, EBF2, OLFML1, MXRA5, F10, ANGPTL1, PDGFRA
Granulocytes: Granulocytes (model markers)	cells of innate immune system with specific granules in the cytoplasm including neutrophils	eosinophils and basophils, SIGLEC17P, MS4A2, IGHV5-78, ZFHX4-AS1, RP11-589C21.6, OSTN-AS1, MAK, GPIHBP1, SLC10A5, KIAA0087
Granulocytes: Neutrophils (model markers)	the most abundant type of granulocytes that contains distinctive cytoplasmic granules and forms an essential part of the innate immune system	LINC01644, GATA3-AS1, OR2A25, TCL6, IL22RA2, IGHV5-78, SIGLEC17P, IGHE, LINC01709, FCGR2C
HSC/MPP: CMP (model markers)	highly proliferative common myeloid progenitors which later give rise to granulocyte-monocyte progenitors and megakaryocyte-erythroid progenitors	MPO, SIGLEC17P, SORD2P, AC098614.1, CD207, CPA3, SYCP1, ZFHX4-AS1, IL22, OR2A25
HSC/MPP: Early lymphoid/T lymphoid (model markers)	early lymphoid/T lymphocytes with lymphocyte potential in the fetal liver before T cells emerged from the thymus	HBA2, HBG2, RACK1, ATP5F1E, HBA1, IGHV5-78, SIGLEC17P, SOST, ST18, RP11-505E24.2
HSC/MPP: ELP (model markers)	early lymphoid progenitors which originate from hematopoietic stem cells of the bone marrow and migrate to the thymus	IGHV5-78, MIR1-1HG-AS1, SIGLEC17P, GPIHBP1, LINC01644, REG1A, OSTN-AS1, KIAA0087, FOXH1, IGHE
HSC/MPP: GMP (model markers)	hematopoietic granulocyte-monocyte progenitors that are committed to the granulocyte and monocyte lineage cells	FCGR2C, MPO, OR2A25, LINC02202, LINC02227, FOXP1-IT1, ZNF321P, LINC01943, OSTN-AS1, ELANE
HSC/MPP: HSC/MPP (model markers)	hematopoietic stem cells and multipotent progenitor cells with the potential of differentiating into different blood cells	AVP, SPINK2, ZNF321P, LINC01709, GATA3-AS1, DTX2P1-UPK3BP1-PMS2P11, OR2A25, CLEC9A, GRIN1, ERICH1-AS1
HSC/MPP: Megakaryocyte-erythroid-mast cell progenitor (model markers)	shared progenitors in the fetal liver which originate from common myeloid progenitors and differentiate into megakaryocytes	erythroid cells or mast cells, FCER1A, CKB, HBD, IGHE, DRAIC, HLA-DPB2, OR2A25, KIAA0087, C11orf72, ZFHX4-AS1
HSC/MPP: MEMP (model markers)	shared progenitors which are derived from common myeloid progenitors and will differentiate into megakaryocytes	erythroid cells or mast cells, CTAG2, LINC01644, FOXH1, GIHCG, SIGLEC17P, RP11-701P16.2, LINC02206, IGHE, OR2A25, CALB2
HSC/MPP: Neutrophil-myeloid progenitor (model markers)	progenitors of neutrophils and myeloid cells which are transitioned from hematopoietic stem cells and multipotent progenitors	MPO, MS4A3, LINC01709, OSTN-AS1, KIAA0087, KCNE5, CUX2, RP11-589C21.6, C11orf72, GPIHBP1
ILC: ILC (model markers)	specialised innate immune cells from the lymphoid lineage but without antigen-specific T-cell receptors on the surface	AREG, IL7R, IGHV5-78, XCR1, KLRB1, SYCP1, RP11-589C21.6, SIGLEC17P, LINC01644, GRIN1
ILC: ILC1 (model markers)	innate lymphoid cell subpopulation I that is non-cytotoxic and has overlapping phenotypes and functions with natural killer cells	SIGLEC17P, LINC01013, LINC01644, LINC02202, KIAA0087, SYCP1, OSTN-AS1, REG1A, IGHE, IL22
ILC: ILC2 (model markers)	innate lymphoid cell subpopulation II that promotes type 2 inflammation and is involved in immune response against large extracellular pathogens	IGHE, IL17RB, LINC01709, MIR144, FCGR2C, TRDJ1, OR2A25, LINC02227, SNORA67, Metazoa_SRP
ILC: ILC3 (model markers)	innate lymphoid cell subpopulation III that is required for host defense against specific extracellular bacteria and fungi	GATA3-AS1, FOXH1, EIF2S2P4, CD207, RP11-677O4.2, LINC02227, LINC01644, RP11-1275H24.3, SIGLEC17P, OSTN-AS1
ILC: CD16+ NK cells (model markers)	CD16+ granular lymphocytes that play protective roles against both infectious pathogens and cancer using antibody-dependent cell-mediated cytotoxicity	FCER1G, GNLY, IGFBP7, TYROBP, GZMB, MYOM2, PTGDS, FCGR3A, PRSS57, ADAMTS1
ILC: CD16- NK cells (model markers)	CD16- granular lymphocytes that play protective roles against both infectious pathogens and cancer using antibody-dependent cell-mediated cytotoxicity	TYROBP, LDB2, CCL3, FCER1G, NKG7, GSTP1, CLIC3, IRF8, CXCL3, KLRB1
ILC: NK cells (model markers)	granular lymphocytes that play protective roles against both infectious pathogens and cancer using antibody-dependent cell-mediated cytotoxicity	NKG7, CST3, GNLY, SPINK2, HMOX1, MALAT1, IGFBP4, HBG2, STMN1, KLHL23
ILC: Transitional NK (model markers)	immature natural killer cells which originate from natural killer cell precursors and are committed to mature natural killer cells	GNLY, TYROBP, KLRB1, PRDM16, FOXH1, AGRP, SYCP1, LINC02206, RP11-423H2.3, GPIHBP1
ILC precursor: ILC precursor (model markers)	innate lymphoid cell precursors which give rise to innate lymphoid cells and lack the characteristics of their mature progenies	RBM24, GPIHBP1, IGHE, KIAA0087, HPN, PCDH9-AS1, HUNK, OR2A25, PDZK1, RP11-423H2.3
Macrophages: Hofbauer cells (model markers)	primitive placental resident macrophages with granules and vacuoles found in placenta particularly during early pregnancy	CGA, PAGE4, XAGE3, GAPLINC, PANX2, GATA3-AS1, LINC01644, LYVE1, ZFHX4-AS1, KIAA0087
Macrophages: Kidney-resident macrophages (model markers)	long-lived macrophages resident in the kidney under non-inflammatory conditions and maintaining homeostasis and resolving inflammation	IGHV5-78, LINC02206, KIAA0087, C11orf72, TCL1B, LINC01644, IGHE, FCGR2C, KLRF2, RP11-1275H24.3
Macrophages: Kupffer cells (model markers)	resident macrophages in liver under non-inflammatory conditions which line the hepatic sinusoids and are involved in erythrocyte clearance	TIMD4, CETP, SNORD3D, EGR2, PENK, LINC01644, ECSCR, ARRDC3, TCHH, CD5L
Macrophages: Macrophages (model markers)	specialised mononuclear phagocytic cells which recognise	engulf and degrade cellular debris and pathogens in various tissues, GNLY, APOE, C1QA, CD5L, FTL, FTH1, C1QB, APOC1, SELENOP, RNASE1
Mast cells: Mast cells (model markers)	long-lived innate migrant cells found in most tissues with many large basophilic granules rich in histamine and heparin	TPSAB1, CPA3, RP11-354E11.2, CMA1, IGHE, IL1RL1, SOST, CCNA1, KRT1, OR2A25
Megakaryocyte precursor: Megakaryocyte precursor (model markers)	megakaryocyte precursors in the bone marrow that are committed to megakaryocytes	ADRA2A, PCDH9-AS1, FCER1A, OR2A25, SLC10A5, IL22, IGHV5-78, C11orf72, KIAA0087, RPL7P23
Megakaryocytes/platelets: Megakaryocytes/platelets (model markers)	large multinucleated cells with numerous azurophilic granules and with mature blood platelets released from the cytoplasm	RP11-423H2.3, LY6G6F-LY6G6D, PF4V1, RP11-1275H24.3, SOST, LINC02227, OR2A25, GLYATL2, IGHV5-78, SDAD1P1
MNP: MNP (model markers)	mononuclear phagocytes including dendritic cells	monocytes and macrophages that have in common the property of phagocytosis, MTRNR2L10, IGHV5-78, LINC01644, TCL6, SOCS2-AS1, GATA3-AS1, LINC01483, IL17A, LINC01943, RPS3AP34
Mono-mac: Mono-mac (model markers)	mononuclear phagocytes including monocytes and macrophages that are involved in the regulation of innate and adaptive immunity	NKG7, KLRB1, HLA-DRA, KRT13, FTH1, SPRR3, C1QC, SAT1, LYZ, S100A2
Monocyte precursor: Monocyte precursor (model markers)	monocyte precursors that are committed to the monocytes	RETN, RPS3AP34, LYZ, FCN1, LINC01644, IGHE, ST18, LCNL1, IGHV5-78, CUX2
Monocytes: Classical monocytes (model markers)	CD14+ myeloid mononuclear recirculating leukocytes that are capable of differentiating into macrophages and myeloid lineage dendritic cells	S100A9, LINC02206, EEF1A1, CD207, TCL1B, CST7, OR2A25, SOST, IL22, MIR1-1HG-AS1
Monocytes: Non-classical monocytes (model markers)	CD16+ myeloid mononuclear recirculating leukocytes that are capable of differentiating into macrophages and myeloid lineage dendritic cells	RHOC, HES4, MS4A7, DNAJA4, ABI3, BAG3, CUX2, IGHE, LINC02206, SIGLEC17P
Monocytes: Monocytes (model markers)	myeloid mononuclear recirculating leukocytes that are capable of differentiating into macrophages and myeloid lineage dendritic cells	TYROBP, FTL, IGKC, TRAC, RPS17, SAT1, NEAT1, LYZ, HLA-DPB1, IGLC2
Myelocytes: Myelocytes (model markers)	early granulocyte precursors that are derive from promyelocytes and later mature into metamyelocytes	LYZ, FTH1, MT-RNR2, S100A6, SRGN, FTL, TYROBP, ACTB, GPIHBP1, MT-ND3
pDC: pDC (model markers)	rare plasmacytoid dendritic cell subpopulation which serves as the major source of type I interferons when the body is infected by a virus	SCT, FOXH1, LCNL1, SYCP1, OR2A25, LINC01709, DRAIC, TRIM71, OGDHL, LINC02227
pDC precursor: pDC precursor (model markers)	precursors of plasmacytoid dendritic cells which have intermixed lymphoid and myeloid origins and give rise to plasmacytoid dendritic cells	MYBPH, DRAIC, LINC01709, SIGLEC17P, GPR15, REG1A, AGRP, IL22, C11orf72, SOST
Plasma cells: Plasma cells (model markers)	B-lymphocyte white blood cells capable of secreting large quantities of immunoglobulins or antibodies	JCHAIN, IGHA2, MZB1, XBP1, IGKC, RP11-354E11.2, RPL23AP18, TGFBR3L, C11orf72, ST18
Promyelocytes: Promyelocytes (model markers)	early granulocyte progenitors in the bone marrow which are derived from the myeloblasts and develop into the myelocytes	PRTN3, ELANE, FCGR2C, AZU1, XCR1, LINC01644, LINC01709, FOXH1, CD207, GPIHBP1
T cells: CD8a/a (model markers)	unconventional T lymphocytes with CD8 alpha/alpha homodimers binding MHC molecules	NUCB2, CD27, LEF1, ZNF683, MALAT1, PRKCH, CD8A, GPIHBP1, TRGC2, CTSW
T cells: CD8a/b(entry) (model markers)	T lymphocytes with CD8 alpha/beta heterodimers in the late double-positive (entry) stage during T cell development	CD1E, ITM2A, MALAT1, SATB1, RPL10, CD44, FTL, TMSB10, RPS27, MT-ND2
T cells: Follicular helper T cells (model markers)	specialised CD4+ T cell subpopulation found in the periphery within B cell follicles and stimulating the cognate follicular B cells for class-switching	KLRB1, SOCS3, CH25H, IGHV5-78, HOXB5, LINC01644, SIGLEC17P, GPIHBP1, ZFHX4-AS1, FOXH1
T cells: gamma-delta T cells (model markers)	unconventional T lymphocyte subpopulation expressing a gamma-delta T cell receptor complex on the surface to recognise antigens	KIR2DL4, KLRC2, KCNK10, LINC02227, SYCP1, KIAA0087, GRIN1, ZFHX4-AS1, SIGLEC17P, LINC01644
T cells: MAIT cells (model markers)	mucosal-associated invariant T cells which have semi-invariant T-cell receptors and are restricted by the MHC I-like molecule MR1	KLRB1, IL7R, GZMK, LINC01709, CEBPD, LINC01871, KLRG1, IGHV5-78, BMP3, NCR3
T cells: Memory CD4+ cytotoxic T cells (model markers)	CD4+ memory T cells which have cytotoxic activities by secreting granzymes and perforin and by killing target cells on the basis of MHC class II	GZMK, GZMA, SOST, IL22RA2, SIGLEC17P, IL26, RP11-84C10.2, PENK, PPP3CB-AS1, MIR144
T cells: NKT cells (model markers)	distinct T lymphocyte subpopulation that expresses both alpha/beta T-cell receptors and surface receptors of natural killer cells	NKG7, GNLY, IL32, PRDM16, ITM2C, LINC02227, CD52, RPS3AP34, TCL1B, FOXH1
T cells: Regulatory T cells (model markers)	T cell subpopulation which modulates immune responses and regulates other cells through direct cell-cell contact and cytokine release	MS4A6A, IL32, TIMD4, PTPRCAP, RTKN2, TIGIT, MIR4435-2HG, RGS1, SRGN, FOXH1
T cells: T(agonist) (model markers)	unconventional T cell subpopulation in the thymus which expresses MIR155HG and shares some signatures with differentiating regulatory T cells	HLA-B, CD74, SMS, COTL1, PTPRC, TUBB, BIRC3, B2M, ITM2A, HLA-A
T cells: Tcm/Naive cytotoxic T cells (model markers)	CD8+ cytotoxic T lymphocytes mainly localized in secondary lymphoid tissues and sustaining the responses by proliferating and producing new effectors	CD8B, CD8A, LINC02446, B2M, FTL, HLA-C, RPS2, GAS5, HLA-A, HLA-B
T cells: Tcm/Naive helper T cells (model markers)	CD4+ helper T lymphocytes mainly localized in secondary lymphoid tissues and sustaining the responses by proliferating and producing new effectors	IGFBP1, MT-RNR2, FCGRT, TMSB10, SNHG3, HBG1, RPS18, LTB, LINC01709, CTSL
T cells: Tem/Trm cytotoxic T cells (model markers)	CD8+ cytotoxic T lymphocytes mainly localized in lymphoid and peripheral tissues and presenting an immediate	but not sustained, immune defense, CCL5, CD8B, CD8A, GZMK, RPS29, RPS2, ATP5F1E, CST7, IGHM, NKG7
T cells: Tem/Temra cytotoxic T cells (model markers)	terminally differentiated CD8+ cytotoxic T lymphocytes with effector memory phenotypes that re-express CD45RA	GZMH, RP11-466H18.1, FCGR2C, SIGLEC17P, PZP, IL7R, OR2A25, MT-ND3, RP11-1275H24.3, SNX29P1
T cells: Trm cytotoxic T cells (model markers)	tissue resident CD8+ cytotoxic T lymphocytes mainly localized in epithelial tissues such as gut	CCL5, CD8A, IGHA1, CCL4, RPLP2, IFIT1B, CD8B, IGHV5-78, IL7R, LINC01644
T cells: Tem/Effector helper T cells (model markers)	CD4+ helper T lymphocytes mainly localized in lymphoid and peripheral tissues and presenting an immediate	but not sustained, immune defense, ANXA1, DNTT, MIR1244-2, KLRB1, S100A4, DONSON, AQP3, LTB, RP11-589C21.6, SFTPA1
T cells: Tem/Effector helper T cells PD1+ (model markers)	CD4+ helper T lymphocyte subpopulation in the thymus which features the expression of programmed cell death protein 1 (PD-1)	FOXH1, RP11-589C21.6, SOST, CTAG2, PANX2, IGHV5-78, ZFHX4-AS1, SOCS2-AS1, KIAA0087, INPP5J
T cells: Treg(diff) (model markers)	unconventional T lymphocyte subpopulation in the thymus which connects αβ T cells and canonical regulatory T cells and is still differentiating	S100A4, HLA-B, RPS26, RGS1, HLA-A, CD1E, TSC22D3, PTPRC, FCGR2C, SIGLEC17P
T cells: Type 1 helper T cells (model markers)	CD4+ helper T lymphocyte subpopulation which is capable of producing interferon-gamma and modulating cell-mediated immune responses	CCL5, KLRB1, SIGLEC17P, FCGR2C, RPL17, CEBPB, PRDM16, ANXA1, FOXH1, TCL1B
T cells: Type 17 helper T cells (model markers)	CD4+ helper T lymphocyte subpopulation which is capable of producing interleukin 17 (IL-17) and mediating protective immunity and autoimmunity	KLRB1, ANXA1, S100A4, CEBPD, FCGR2C, MIR144, IGHE, LINC02245, LINC02206, LINC02202
