# Supplementary material for: An integrated single-cell RNA-seq map of human neuroblastoma tumors and preclinical models uncovers divergent mesenchymal-like gene expression programs
Source: Genome Biol. 2024 Jun 19;25:161. doi: 10.1186/s13059-024-03309-4 (PMC11186099; doi:10.1186/s13059-024-03309-4)
Supplement: Supplementary file 3 — Additional file 3: Table S2. Author annotations for acNMF GEPs in the GOSH dataset. [file 13059_2024_3309_MOESM3_ESM.xlsx]

## Sheet: Sheet1 (Paul Edits)
FINAL CONSENSUS ANNOTATIONS										PAUL GEELEHER ANNOTATIONS					YUNA KIM ANNOTATIONS
Program Number	Exclusive to PD42184 normal adrenal (Yes/Mostly/No)	NAME (Orange = debatable)	Final annotation additional comments	CONFIDENCE	ACTIVITY (Y/N/M)	ACTIVE IN CANCER	ANNOTATOR AGREEMENT (Yes/Partial/No)	ADRN P-value	MES P-value	Original Program number (ignore)	Name	Description (e.g. 3-4 sentences)	Confidence (Zero/Low/Middle/High)	Is Activity Program? (Y/N/M)	Active in Cancer Cells? (Y/N/M)	Name	Description (e.g. 3-4 sentences)	Confidence (Low/Middle/High)	Is Activity Program? (Y/N/M)	Active in Cancer Cells? (Y/N)
Program 1	M	B cell (naive)		High	N	N	P	1	1	Program 12	B cell (naive)	Cell type annotations strongly match B cells (seems to be picking up embryonic B cells, and singler picking up some immature B cells, so perhaps this is more complex than a typical B cell). Top CellTypist hit is for naïve B cells.	Middle	N	N	B cells	Top genes are all clear B cell genes, top GO annotation is for B cells, all of top automatic cell type assignments are for B cells.	High	N	N
Program 2	N	Inflammatory/cytokine signalling 1		Low	Y	N	P	1	0.87	Program 23	Candidate inflamatory or cytokine signalling (Activity program)	Candidate inflamatory cytokine signalling activity program that can be activated in macrophages or dendritic cells. Very highly correlated with candidate macrophage programs.	Middle	Y	N	Immunosupression	Top genes include CD274, SLAMF7 etc. Top GSEA cell type annotation is fetal placenta myeloid cells. Top GOBP indicates blocks in immune cell interactions.	Middle	M	N
Program 3	Y	Normal adrenal fibroblasts		High	N	N	P	1	3.75e-40	Program 2	Mesenchymal-Fibroblast (IGFBP activity)	Cells expression this program were annotated as normal mesenchymal cells by the original paper. The top enriched gene sets are for fetal stromal cells and the many of the manually curated mesenchymal gene markers are highly ranked, including transcriptoin factors (PRRX1, 122; TWIST2, 105). The expression profile strongly matches that of the cell-line derived neuroblastoma mesenchymal program. The…	Middle	M	M	ECM remodeling	Top genes are ECM-expressed. GO annotations are for tissue morphogenesis.	Low	M	N
Program 4	N	T cell activation		High	Y	N	Y	1	1	Program 21	T-cell proliferation and cytokine production (Activity program)	The top gene CD40LG is responsible for T-cell proliferation and cytokine production. This program is highly corrrelated with many other T-cell programs and with the cell cycle program, the top Singler cell type annotations are for a mixture of various types of T cells. Confidence in annotation: MEDIUM-HIGH	HIgh	Y	N	T cell activation	Top genes are for cytokines, TcR and regulators of T cell activation. GSEA annotations are for stimulatory immune response pathways.	Low	M	N
Program 5	N	Neuroblastoma Adrenergic I (sympathoblast-like)		High	Y	Y	Y	8.09e-66	1	Program 17	Neuroblastoma Adrenergic (early chromaffin-symphathoblast-like)	This gene expression program is clearly expressed in neuroblastoma cells (as seen by CNV profiles and high correlation with the e.g. MYC program) and is related to the classical Adrenergic gene expression program (P=2.59e-62 for enrichment against the classical Van Groningen signature), with genes expected to be expressed in chromaffin cells such as TH, DBH, CHGA, PHOX2A among the top drivers of …	High	Y	Y	Chromaffin/Sympathoblast	Top genes are for adrenal transcription factors like PHOX2A, GATA3, HAND2. Original annotations are tumor clusters. SingleR annotations are neuron of adrenal medulla for all cells.	High	N	Y
Program 6	N	Hepatocyte-like		High	N	N	Y	1	1	Program 9	Liver fetal hepatoblasts	This program is expressing markers of fetal liver hapatocytes, these markers were also present in cell in fetal adrenal glands studied by Jansky et al, maker genes were ALB, AFP and ASGR1, ranked 6, 53 and 151 respectively on this program. These top marker genes are also clearly expressed in a subcluster of the Fetal Adrenocortical cluster in the Decartes single-cell data (see links). While likel…	Middle	N	N	Hepatocyte-like	Top genes are genes highly expressed in liver cells and GO annotation indicates AFP-, ALB-express+C9ing cells and lipoprotein metabolic pathways.	High	N	Y
Program 7	Y	Endothelial: Vascular		High	N	N	P	1	6.45e-20	Program 36	Endothelial (vein)	An endothelial cell type, but seems to be potentially tagging veins, rather than arteries.	Low	M	N	Transvasation/Immune cell infiltration	Top genes are for immune cell chemotaxis and for cell-cell interaction. GSEA and automatic celltype annotations are endothelial cells (EC). GOBP supports leukocyte-EC interaction.	Middle	Y	N
Program 8	M	Monocyte		Low	M	N	N	1	0.998	Program 35	Dendritic cells (unclear)	The top mSigDB hit is for dendritic cells, however singler calls these as monocytes. Labelling dendritic cells as the enrichment is substantially stronger in mSigDB. However, CellTypist does not match denritic cells either.	Low	N	N	Neutrophil	Top genes are for granulocytes/neutrophils. GOBP and Immune gene set indicate neutrophil response.	Middle	N	N
Program 9	Y	Adrenocortical cells		High	N	N	Y	1	0.992	Program 1	Adrenal Cortex Cells	The top gene in this program CYP17A1 is a marker gene of the fetal Adrenal Cortex in the Kameneva marker gene sets, many other genes are highly ranked on various Adrenal Cortex marker gene sets.	High	N	N	Adrenocortical cells	Top genes are adrenal gland-specific shown in GTex, top GSEA annotation is for adrenocortical cells, KEGG and GO annotations are for steroid hormone biosynthesis, top ranked TF includes NR5A1.	High	N	Y
Program 10	Y	Erythroblasts		High	N	N	Y	1	1	Program 26	Erythroblasts	All top scoring cells from singler are erythroblasts and top scoring genes and processes are clearly related to erythroblasts. Unclear how this differs from Program 15 (also annotated as erythroblasts)	High	N	N	Erythroids	Top genes are hemoglobins and other erythroid genes (GATA1). GSEA process is for gas/oxygen transport. SingleR and Descartes markers annotate erythroblasts.	High	N	N
Program 11	N	Plasma cell		High	N	N	Y	1	1	Program 7	Plasma cells	The strongest cell type match is for Plasma cells by quite some distance with very high statistical confidence. Top singler annotations are for plasma cells.	High	N	N	Plasma cells	Top genes are clear Plasma cell genes, top cell type annotations by GSEA and Singler, Celltypist are plasma cells.	High	N	N
Program 12	Y	Granulocyte-monocyte progenitor		Middle	N	N	P	1	1	Program 22	ProMyelocyte (Neutrophil-granulocyte precursor)	ProMyelocyte (Neutrophil-granulocyte precursor) is predicted for most of the top cells by singler, which seems somewhat consistent with some of the top driving genes, e.g. myeloperoxidase, which is expressed in neurophils.	Middle	N	N	Neutrophil-myeloid progenitor	Top genes are for hematopoietic progenitors. Automatic cell annotations are progenitors of neutrophils and myeloid cells.	Middle	N	N
Program 13	N	Cell cycle		High	Y	Y	Y	1.09e-14	0.998	Program 19	Cell cycle G2-M (Activity Program)	This is a clear activity program, expressed across many differenet cell types and co-expressed with many other programs. It is a G2-M cell cycle program, as illustrated by the top hit for mSigDB Hallmark Gene Sets. Confidence in annotation: HIGH	High	Y	Y	G2/M checkpoint	Top genes are cell cycle genes, UMAP shows activities across clusters, Hallmark gene sets, KEGG, GO idicates G2/M progression.	High	Y	Y
Program 14	M	NK T Cell		High	N	N	Y	1	1	Program 37	NK T Cells	Top mSigDB hit is for NK T cells, an immune cell type that expresses characteristics of NK cells and T cells. This program is also unsurprisingly highly correlated with the NK and T cell programs (3 and 8), which may be driving down the rank of some of the genes you would expect to find highly ranked.	High	N	N	NKT Cells	Top genes are for cytolysis. GSEA annotations are for NKT cells.	Middle	N	N
Program 15	Y	Megakaryocyte		High	N	N	Y	1	1	Program 11	Megakaryocyte	The top enriched cell type gene sets suggest megakaryocytes, but very few cells found expressing this program.	Middle	N	N	Megakaryocytes/platelets	Top genes and top GO annotations are for myeloid cells, all of top automatic cell type assignments (singlr) are for platelets.	High	N	Y
Program 16	N	Phagocytosis		Middle	Y	N	P	1	0.114	Program 4	Macrophage (unclear)	Annotated as lymphocytes by the original authors. Top cell type annotations from Singler are related to macrophages and dendritic cells, and their are clear correlation with immune cell activity programs. Confidence in annotation: LOW.	Low	N	N	Phargocytosis	Top genes include major macrophage genes, Top KEGG annotates PPAR pathway functions of macrophages such as cell debris clearing.	Middle	Y	N
Program 17	Y	Undifferentiated lymphocyte		Middle	Y	N	P	1	1	Program 13	Undifferentiated lymphocyte program (pre B and T cells)	The cell type annotations match various fetal lypmphoid cells and the top hit is for CD34 positive cells (a marker of hematopoeitic stem cells). Top ranked genes also include CD9 and CD99, both of which are expressed in pre B and T cells (CD99 is highest expressed on thymocytes, a type of pre T cell).	Middle	Y	N	pro-B cells	Top genes and top GO annotations are for fetal lymphoid cells, all of top automatic cell type assignments (singlr and Celltypist) are for pro-B cells.	High	N	N
Program 18	N	Antigen presentation		Middle	Y	N	N	1	0.997	Program 20	Lipid antigen presentation (Activity program)	This appears to be an activity program for anigen presentation, specifically lipid antigen via MHC class IB (see GO Biological Processes). The top cells predicted to score on this program are a mixture of various antigen presenting cells such as dendritic cells, monocytes and macrophages. The activity program is co-expressed with several immune cell type identity programs. The top gene on this pr…	High	Y	N	Dendritic cells	Top genes are for dendritic cells. GSEA cell type and immunological gene set is for DC. GOBP is antigen presentation.	High	N	N
Program 19	N	Cancer Associated Fibroblast: Myofibroblastic (IGF1+)	Additional marker genes were added allowing us to annotate this population	High	N	N	P	1	3.36e-52	Program 18	Mesenchymal (cadidate MES)	This program is likely to be expressed in normal mesenchymal cells, such as chondrocyte and/or fibroblasts. However, it is highly associated with the Van Groningen neuroblastoma mesenchymal signature (4.44e-53). The copy number profile seems to resemble normal cells. Additionally, the activity of the MYC and both neuroblastoma Adrenergic programs are have among the most highly correlated activity…	Middle	M	M	Mesenchymal cells	Top genes are for fetal stromal cells including PRRX1. Original annotation, VanGroningen Mesenchymal and Descartes stromal markers match with the GEP..	Middle	N	Y
Program 20	N	Keratin expression		Low	Y	N	P	1	0.000354	Program 24	Uncharacterized keratin expression in lymphocytes (Activity program)	This program seems to be active in T cells and NK cells, and represents the expression of keratin in these cells. These are structural proteins and are part of the cytoskeleton. This does not have an obvious explaination, could these be related to tumor infiltration?	Low	Y	N	Immunosupression	Top genes include genes related to lympoid differentiation and metabolic immune checkpoint (IL4I1). SingleR annotations are for lymphocytes.	Low	M	Y
Program 21	Y	Mast cell		High	N	N	Y	1	1	Program 16	Mast cells	The strongest cell type enrichments are for mast cells; these seem to be very rare in these tumors.	High	N	N	Mast cells	Top genes are for mast cells and for histamine synthesis pathway. GSEA annotations and immunological gene sets are for mast cells. GO processes annotates mast cell activation.	Low	N	N
Program 22	N	Neuroblastoma (cMYC)		High	Y	Y	Y	1.08e-23	1	Program 5	cMYC neuroblastoma	This program is highly active in the cMYC overexpressing patient (PD43255) and MYC is among the top ranked genes driving this program (ranked 47). Most of the other top ranked genes involve known consequences of MYC overexpression, such as an increase in translation. The program weakly expressed markers of e.g. sympathoblasts and chromaffin cells, but these are expressed at a much weaker level th…	High	Y	Y	Neoplasia	Top genes are for growth increases, protein translations and oncogenesis. While SinglaR annotation is for neuroendocrine cells, mSigDB annotations are for undifferentiatied cell types. Top KEGG pathway is leukemia and GO annotation includes negative regulation of differentiation and proliferation.	High	Y	Y
Program 23	Y	Megakaryocyte-erythroid progenitors		High	N	N	Y	1	1	Program 15	Megakaryocyte-erythroid progenitor cells	The top mSigDB cell type hit is for fetal Erythroblasts, top singler genes are for megakaryocyte-erythroid progenitor cells (MEPs). Many of the top genes are also related to hemoglobin. Possibly a more undifferentiated program than program 26.	Middle	N	N	Erythropoesis	Top genes contain regulators of hematopoiesis, like GATA1, LMO2, and differentiation repressors,GFI1B. SingleR annotations are for different immune cells.	Middle	M	N
Program 24	N	Noninflammatory macrophages		High	N	N	P	1	0.0655	Program 28	Noninflammatory macrophages	Strongly matches markers for non-inflamatory macrophages used by Yuan et al. Corrleated with many other programs, likely an activity program for non-inflammotory activity of macrophages. CellTypist annotation is for macrophages.	High	Y	N	Macrophage	Top genes are for macrophage, top TF is a regulator required for macrophage functions, Top automatic annotations are for macrophages.	High	N	N
Program 25	N	Cancer Associated Fibroblast: myofibroblastic (POSTN+)	Additional marker genes were added allowing us to annotate this population	High	N	N	P	1	1.63e-17	Program 14	Mesenchymal-myofibroblast-like (candidate MES)	Mesenchymal-myofibroblast-like (candidate MES), seems to expression myofibroblast markers (these are special fibroblasts with contractile activity), cell types that are also found in the developing adrenal gland (see Jansky et al Figure 1B. I.e. there are muscle related genes and classical mesencyhmal genes. The program seems to be highly expressed in only a few rare cells. This program represent…	MIddle	M	M	Vascular smooth muscle cells	Top genes are smooth muscle actins and endothelin. GSEA annotations are for vascular function, ECM interactions and EMT. Could be an activity program for vascular remodeling.	Low	M	Y
Program 26	Y	Pro B cell		High	N	N	Y	1	1	Program 27	Pro B cells	This seems to be a baseline pro B cell program. When co-expressed with program 13, these are likely then tagging pre B cells, with program 12 likely denoting more mature B cells. Top gene CD79B is required for function of B-cell antigen receptor.	MIddle	M	N	pro-B cells	Top genes and top GO annotations are for fetal lymphoid cells, all of top automatic cell type assignments (singlr and Celltypist) are for pro-B cells. GOBP indicates B cell differentiation.	Low	M	N
Program 27	N	Endothelial (lymphatic)		High	N	N	Y	1	1.06e-22	Program 39	Endothelial (lymphatic)	These are endotheilial cells, but the top hit is for lymphatic endothelial cells, which distinghuishes this from the other endothelial programs.	Middle	N	N	Lymphatic endothelial cells	Top genes, GSEA and automatic annotation are all for lymphatic endothelial cells.	High	N	N
Program 28	N	TNFA signalling via NFKB		Middle	Y	N	P	1	0.406	Program 34	NFKB signalling (activity program)	NFKB signalling is the top Hallmark gene set and this is a clear activity program, coexpressed with many immune cell types. Top genes seem to relate to inhibition of NFKB.	Middle	Y	N	Pro-inflammatory responses	Top genes are for cytokines, TNF & NFkB, mSigDB annotates various inflammatory immune cells, Top GO annotates inflammatory response.	High	Y	N
Program 29	N	Endothelial		Middle	N	N	P	1	3.08e-20	Program 42	Endothelial unclear	This is a clear endothelial program, but unclear how it differs from the other endothelial programs.	Middle	M	N	Vascular endothelial cells	Top genes are for endothelial cells (ECs). GSEA annotations are for blood vasclature formation. Automatic cell annotation is for ECs.	High	N	N
Program 30	N	Plasmacytoid Dendritic Cell		High	N	N	Y	1	1	Program 29	Plasmacydoid dendritic cell	The top mSigDB cell type is for plasmactyoid dendritic cells and this is also matched by markers of this cell type provided by Yuan et al. It seems this cell type is likely not represented in singler, as the hits are completely different (but likely not correct), as these are a rare cell type. It is curios that they are quite abundant here...	Middle	N	N	Plasmacytoid dendritic cells	Top genes are for pDC. Top GSEA annotations and transcription factors are for interferon production/response.	Middle	N	N
Program 31	M	Myelocyte: Unknown		Low	N	N	N	1	1	Program 25	Myelocyte (unclear)	Possibly tagging myelocytes, very low number of cell scoring on this program, thus confidence is very low.	Low	M	N	Neutrophil	Top genes are for granulocytes/neutrophils. GOBP and Immune gene set indicate neutrophil response.	Middle	N	N
Program 32	N	Regulatory T cell		High	N	N	Y	1	1	Program 30	Regulatory T cells	Foxp3 is the top gene and this is a canonical marker of regulatory T cells. Top CellTypist markers are for regulatory T Cells.	High	N	N	regulatory T cells	Top genes are transcription factors and receptors of regulatory T cells (Treg). GOBP and immunological gene set match to the inhibitory regulation of T cell differentiation and activation. Automatic celltype annotations are for Treg.	High	N	N
Program 33	M	Monocyte-inflammatory		Low	M	N	N	1	1	Program 10	Candidate Myeloid Inflammatory	Candidate inflammatory macrophage signature. Top genes on this program strikingly match inflammatory macrophage marker genes proposed by Yuan et al, VCAN, LYZ, CSTA, FCN1, however the top cell type prediction is for dendritic cells and top singler annotatinos are for monocytes, so it seems this program may be expressed across multiple cell types.	Low	M	N	Neutrophil	Top genes are for granulocytes/neutrophils. GOBP and Immune gene set indicate neutrophil response.	High	N	N
Program 34	N	Natural Killer Cells (CD16+)		High	N	N	Y	1	1	Program 3	Natural Killer Cells (CD16+)	The program strongly matches Natural Killer cells in cell type annotaitons databases and top genes. The specific enrichment in CellTypist is for CD16+ NK cells.	High	N	N	NK Cells	Top genes are all clear NK cell genes, top GO annotation is for NK cells, all of top automatic cell type assignments (singlr) are for NK cells.	High	N	N
Program 35	N	Cancer Associated Fibroblast: Myofibroblastic (Contractile)	Additional marker genes were added allowing us to annotate this population	High	N	N	P	1	9.8e-21	Program 33	Vascular muscle (unclear)	Top mSigDB hits are for valsculr smooth muscle cells. Singler annotations are for mesenchymal stem cells. Interestingly, this also strongly matches the Jansky marker genes for myofibroblasts. Original authors annotation is for endothelium, lots of conflicts.	Low	N	N	Myofibroblasts	Top genes are myogenic genes. KEGG and GOBP are for cardiac fibroblasts. SingleR annotation is for fibroblasts.	Middle	N	Y
Program 36	N	Angiogenesis-Endothelial		High	Y	N	P	1	1	Program 6	Angiogenesis-Endothelial (activity program)	Cells expressing this program were primilarily annotated as endothelial cells by the original authors, and the top cell type gene set is related to endothelial cells. Endothelial cell markers are highly ranked (VWF, 7; ENG, 37; PECAM1, 85). This program is very strongly co-expressed with other endothelial programs (39, 42) so may have features of an activity program. It seems likely to be an angi…	Middle	Y	N	Angiogenesis	Top genes and GSEA and GO processes indicate FOXC1-overexpressing cells undergoing angiogenesis and EMT. Singler cell types is for endothelial cells.	Middle	Y	Y
Program 37	N	Naive T cell		High	N	N	P	1	1	Program 8	Naive T cells	The top cell type gene set is for naive T cells and the top genes on the program IL7R and CCR7 are known markers of naive T cells. The immunological gene sets seems to support this too (note this interpretation conflicts with the singler automatic cell type annotations).	Middle	N	N	T cells	Top genes are for lymphoid, top cell type annotations by GSEA and Singler, Celltypist are T cells. GOBP is for T cells.	High	N	N
Program 38	N	CD8 T cell		High	N	N	P	1	1	Program 40	CD8 T cells	CD8a is among the top gene hits and singler has labelled most of the top cells as CD8+ T cells, thus this seems to be an effector T cell program.	High	N	N	T cell	Top genes are for T cells, TcR and CD8. GSEA annotations and automatic cell annnotations are for T cells.	High	N	N
Program 39	N	Neuroblastoma Adrenergic II (pre-neuronal-like)		High	Y	Y	Y	1.68e-72	1	Program 43	Neuroblastoma Adrenergic (early neuroblast-like)	This is a clear adrenergic program, very highly matching the Van Groningen adrenergic signature (e-70), however, it seems to be distringhuished from the other adrenergic program (program 17) by higher expression of neuronal-like markers, which are matching neuroblast marker genes specified in the literature.	High	Y	Y	Chromaffin/Neuroblast	Top genes, 1-10, are brain-specific(GTEx). GSEA cell types are neurons and fetal chromaffin cells. TFs are for adrenal NB.	High	N	Y
Program 40	M	Fibroblast: Inflammatory	Additional marker genes were added allowing us to annotate this population	High	N	N	P	1	1.78e-88	Program 38	Mesenchymal-fibroblast	Top cell type hit is for fibroblasts. This extremely highly matches the Van Groningen mesenchymal signature (e-83), but the CNV data suggest these are normal cells, not cancer cells. IGF1 is ranked #10, IGF1R is a major drug target in NB. It would seem this is being secreted by these mesenchymal-like stromal cells in vivo. This program could be relevant for identifying pateints who may respond to…	Middle	N	N	Epithelial to mesenchymal transition	Top genes and GSEA annotations are for stromal cells. Top KEGG and GOBP matches EMT activity. SinglR iannotation is fibroblasts.	High	Y	N
Program 41	N	Inflammatory/cytokine signalling 2		Low	Y	N	P	1	0.00571	Program 23	Candidate inflamatory or cytokine signalling (Activity program)	Candidate inflamatory cytokine signalling activity program that can be activated in macrophages or dendritic cells. Very highly correlated with candidate macrophage programs.	Middle	Y	N	Immunosupression	Top genes include CD274, SLAMF7 etc. Top GSEA cell type annotation is fetal placenta myeloid cells. Top GOBP indicates blocks in immune cell interactions.	Middle	M	N
