# Supplementary material for: An integrated single-cell RNA-seq map of human neuroblastoma tumors and preclinical models uncovers divergent mesenchymal-like gene expression programs
Source: Genome Biol. 2024 Jun 19;25:161. doi: 10.1186/s13059-024-03309-4 (PMC11186099; doi:10.1186/s13059-024-03309-4)
Supplement: Supplementary file 5 — Additional file 5: Table S4. Network and Dataset-specific GEP annotation. [file 13059_2024_3309_MOESM5_ESM.xlsx]

## Sheet: NB Communities
This tab provides details about the composition of communities described in Figure 4
More specifically, these communities were annotated as NB communities based on the GEPs they contain
The dataset from which the individual GEPs (nodes) in each community are derived have been provided in each column
Connections between nodes are typically broken down on each line, but this isn't always the case.
Additional notes about the community annotation have been provided
COMMUNITY #5 - NEUROBLASTOMA: UNKNOWN #1
Dataset									Annotation	Notes
PDX_Human	PDX_Mouse	Cell Line	Mouse	PMC	Jansky	DONG	GOSH	Kameneva/Baryawno
	Program 8	Program 10			Program 2 Program 11	Program 2 Program 40		Program 34
										Divergent program Connections between nodes are not as strong as others Dong_2, and Jansky_11 are patient specific Jansky_2, Dong_40, and NB_Cell_Line_10 are activity programs Community starts as adrenergic but ends as stromal (NB cell line)
COMMUNITY #6 - NEUROBLASTOMA: MYC
Dataset									Annotation	Notes
PDX_Human	PDX_Mouse	Cell Line	Mouse	PMC	Jansky	DONG	GOSH	Kameneva/Baryawno
Program 16 Program 17		Program 12 Program 13 Program 16	Program 17 Program 29	Program 1	Program 18	Program 3 Program 11 Program 33 Program 41	Program 22
										This community has two divisions Jansky_18 is the anchor for one of these divisionsand represents the MYCN translational program The lower two branches represent MYCN signatures (Dong_11, NB_cell_line_16 (CHP134)) (left), and IFNa stress response signatures (Dong_41, NB_cell_line_13 (SKNFI), mouse_29 (immune, but IFNa) (right) The upper branch are the proliferativel MYCN signatures (Mouse_17 is a…
COMMUNITY #7 - NEUROBLASTOMA: ADRENERGIC
Dataset									Annotation	Notes
PDX_Human	PDX_Mouse	Cell Line	Mouse	PMC	Jansky	DONG	GOSH	Kameneva/Baryawno
Program 14		Program 14 Program 15	Program 5 Program 26 Program 30 Program 44	Program 9 Program 14	Program 10 Program 12	Program 24 Program 31 Program 37	Program 5 Program 39	Program 2 Program 21 Program 25 Program 33 Program 35 Program 38
										GOSH_5 is the anchor for this community and is the prototypical adrenergic signature NB_cell_line_15 is MYCN, NB_cell_line_14 is an activity program and is also the classic adrenergic signature Mouse_30 is an activity program, but is very high in a group of cisplatin treated mice The bottom branch is interesting - Dong_37 and PMC_14 are more complex It also contains the other mouse programs (5,26…
COMMUNITY #12 - CELL CYCLE
Dataset									Annotation	Notes
PDX_Human	PDX_Mouse	Cell Line	Mouse	PMC	Jansky	DONG	GOSH	Kameneva/Baryawno
Program 3		Program 5	Program 40			Program 28			Cell cycle G1-S	Activity program
			Program 8 Program 43			Program 8	Program 13	Program 26
COMMUNITY #13 - NEUROBLASTOMA: ALK
Dataset									Annotation	Notes
PDX_Human	PDX_Mouse	Cell Line	Mouse	PMC	Jansky	DONG	GOSH	Kameneva/Baryawno
Program 12 Program 13					Program 15
										Has high scores for adrenergic components, but doesn't contain the mature markers associated with NB No significant mSigDB HALLMARKS or other gene sets
COMMUNITY #18 - NEUROBLASTOMA: UNKNOWN #2
Dataset									Annotation	Notes
PDX_Human	PDX_Mouse	Cell Line	Mouse	PMC	Jansky	DONG	GOSH	Kameneva/Baryawno
Program 1						Program 17
										This program is in MYCN samples Characterized by neuronal markers (EYA2, NEUROD2) SMAD9 is in the top genes
COMMUNITY #19 - HYPOXIA (Not Necessarily a NB Program)
Dataset									Annotation	Notes
PDX_Human	PDX_Mouse	Cell Line	Mouse	PMC	Jansky	DONG	GOSH	Kameneva/Baryawno
Program 5	Program 10									MYCN - stress resposne
										Moue and Human program in the PDX dataset Shared genes are both enriched for the HALLMARK_HYPOXIA gene set HIF1A, VEGFA, among others

## Sheet: TME Communities
This tab provides details about the composition of communities described in Figure 4
More specifically, these communities were annotated as non-cancerous communities based on the GEPs they contain
The dataset from which the individual GEPs (nodes) in each community are derived have been provided in each column
Connections between nodes are typically broken down on each line, but this isn't always the case.
Additional notes about the community annotation have been provided
COMMUNITY #1 - CANCER ASSOCIATED FIBROBLAST (OTHER)
Dataset									Annotation	Notes
PDX_Human	PDX_Mouse	Cell Line	Mouse	PMC	Jansky	DONG	GOSH	Kameneva/Baryawno
				Program 7		Program 6	Program 3		Mesenchymal-Fibroblast (IGFBP activity)	original label in GOSH and PMC was mesenchyme
		Program 7 Program 9	Program 4 Program 9	Program 15	Program 17	Program 21 (Is it NB? GNB?)	Program 19	Program 19	Mesenchymal (cadidate MES) Endothelial (vein)
							Program 7
		Program 2 Program 7 Program 17	Program 9 Program 37 - chondrocyte? MSC?	Program 11 Program 12	Program 3 (IGF1) Program 5	Program 7	Program 40	Program 4 Program 28	Mesenchymal-fibroblast
			Program 24		Program 6 (Restricted to NB02 - many labelled as hepatocytes)	Program 30		Program 6
COMMUNITY #2 - PLASMACYTOID DENDRITIC CELLS
Dataset									Annotation	Notes
PDX_Human	PDX_Mouse	Cell Line	Mouse	PMC	Jansky	DONG	GOSH	Kameneva/Baryawno
	Program 3		Program 6			Program 14	Program 30	Program 27
Program 18 Program 22						Program 36
COMMUNITY #3- T CELLS
Dataset									Annotation	Notes
PDX_Human	PDX_Mouse	Cell Line	Mouse	PMC	Jansky	DONG	GOSH	Kameneva/Baryawno
	Program 11		Program 20	Program 10		Program 20	Program 34	Program 18 Program 30 Program 40	Natural Killer Cells (CD16+)
							Program 4	Program 11	T-cell proliferation and cytokine production (Activity program)	Activity Program
				Program 19		Program 32	Program 32	Program 43	Regulatory T cells
							Program 14		NK T Cells
			Program 35				Program 38		CD8 T Cells
COMMUNITY #4 - B CELLS
Dataset									Annotation	Notes
PDX_Human	PDX_Mouse	Cell Line	Mouse	PMC	Jansky	DONG	GOSH	Kameneva/Baryawno
	Program 21					Program 35	Program 37	Program 5	Naive T cells
			Program 11			Program 26	Program 1	Program 32	B cell (naive)
	Program 16		Program 1	Program 13		Program 22	Program 18	Program 13	Monocyte:CD16-
						Program 15	Program 17 Program 26		Pro-B Cells
COMMUNITY #8 - MYELOID
Dataset									Annotation	Notes
PDX_Human	PDX_Mouse	Cell Line	Mouse	PMC	Jansky	DONG	GOSH	Kameneva/Baryawno
				Program 2		Program 29	Program 31		Candidate Myeloid Inflammatory/Myelocyte (unclear)
	Program 7		Program 16 Program 32	Program 18		Program 38	Program 28
Program 2 Program 19 Program 21		Program 8	Program 19 Program 22 Program 28	Program 16		Program 39	Program 8	Program 23 Program 41 Program 42	Dendritic Cells
	Program 2 Program 9 Program 17		Program 8	Program 4	Program 4	Program 4	Program 16 Program 41	Program 3 Program 16	Macrophage (unclear)
			Program 14		Program 8 Program 16		Program 6	Program 8	Liver fetal hepatoblasts
							Program 2 Program 41		Candidate inflamatory or cytokine signalling (Activity program)
						Program 5	Program 24		Noninflammatory macrophages
COMMUNITY #9 - ENDOTHELIAL
Dataset									Annotation	Notes
PDX_Human	PDX_Mouse	Cell Line	Mouse	PMC	Jansky	DONG	GOSH	Kameneva/Baryawno
							Program 36		Angiogenesis-Endothelial (activity program)
	Program 12 Program 18 Program 19		Program 7 Program 38	Program 6	Program 9	Program 1	Program 29	Program 9 Program 31 Program 36	Endothelial unclear
			Program 41			Program 18	Program 27		Endothelial (lymphatic)
COMMUNITY #10 - CANCER ASSOCIATED FIBROBLAST (MYOFIBROBLASTIC)
Dataset									Annotation	Notes
PDX_Human	PDX_Mouse	Cell Line	Mouse	PMC	Jansky	DONG	GOSH	Kameneva/Baryawno
	Program 4 Program 6					Program 34	Program 25	Program 37	Mesenchymal-myofibroblast-like (candidate MES)
				Program 17		Program 25		Program 7	Mesenchymal - Is it NB? MSC? Tissue stem cell? Fibroblast?
			Program 21				Program 35		Vascular muscle (unclear)
COMMUNITY #11 - SCHWANNIAN STROMAL CELLS
Dataset									Annotation	Notes
PDX_Human	PDX_Mouse	Cell Line	Mouse	PMC	Jansky	DONG	GOSH	Kameneva/Baryawno
			Program 10	Program 3		Program 12-Schwannian / GNB (also found on Dong sheet) Program 27		Program 15 Program 39
COMMUNITY #14 - ERYTHROBLASTS
Dataset									Annotation	Notes
PDX_Human	PDX_Mouse	Cell Line	Mouse	PMC	Jansky	DONG	GOSH	Kameneva/Baryawno
			Program 27	Program 8		Program 13	Program 10	Program 17
COMMUNITY #15 - PLASMA CELLS
Dataset									Annotation	Notes
PDX_Human	PDX_Mouse	Cell Line	Mouse	PMC	Jansky	DONG	GOSH	Kameneva/Baryawno
			Program 45			Program 16	Program 11	Program 1
COMMUNITY #16 - ADRENAL CORTEX CELLS
Dataset									Annotation	Notes
PDX_Human	PDX_Mouse	Cell Line	Mouse	PMC	Jansky	DONG	GOSH	Kameneva/Baryawno
						Program 9	Program 9	Program 12
COMMUNITY #17 - MAST CELLS
Dataset									Annotation	Notes
PDX_Human	PDX_Mouse	Cell Line	Mouse	PMC	Jansky	DONG	GOSH	Kameneva/Baryawno
				Program 5			Program 21	Program 22

## Sheet: GOSH NB GEPs
This tab highlights the NB GEPs identified in the GOSH dataset
For each GEP, the top three most significant hits for our literature-curated gene sets, and Descartes gene sets are provided. These can also be found on the GEP HTML pages
In addition, the inter- and intra-dataset similarity metrics for other GEPs is listed
Finally, the inclusion/exclusion status of each GEP in the network (Fig 4) is mentioned
Program Number	Patient ID	Patient Metadata	Sig Lit Curated Gene Sets	Sig Descartes Gene Sets	Intradataset Similarity (QQ Plot)	Interdataset Similarity (Network)	In Network?	Notes
5	PD46693		Medulla (Hanemaaijer) Adrenergic (Olsen) N Chromaffin (Hanemaaijer)	VanGroningen Adrenergic (e-48) Chromaffin (e-16) Sympathoblasts (e-5)	Program 39 Program 22 Program 13	GSE137804 24 GSE137804 31 GSE137804 2	Yes
22	PD43255		Sympathoblasts (Kameneva) Sympathoblasts Fig2 (Kameneva)	VanGroningen Adrenergic (e-21) Sympathoblasts (e-3) Chromaffin (e-3)	Program 5 Program 39	GSE137804 3 GSE137804 33 GSE137804 2	Yes
39	PD46693		Neuroblast (Hanemaaijer) Chromaffin (Hanemaaijer) Medulla (Hanemaaijer)	VanGroningen Adrenergic (e-54) Chromaffin (e-15) Sympathoblasts (e-4)	Program 5 Program 22 Program 13	GSE137804 37	Yes
13	Mixed (Activity) PD46693, PD43255		Proliferating Cells Cell cycle Adrenergic Proliferating Cluster (Olsen)	VanGroningen Adrenergic (e-12)	Program 39 Program 5	GSE137804 8	Yes

## Sheet: Dong NB GEPs
This tab highlights the NB GEPs identified in the Dong dataset
For each GEP, the top three most significant hits for our literature-curated gene sets, and Descartes gene sets are provided. These can also be found on the GEP HTML pages
In addition, the inter- and intra-dataset similarity metrics for other GEPs is listed
Finally, the inclusion/exclusion status of each GEP in the network (Fig 4) is mentioned
Program Number	Patient ID	Patient Metadata	Sig Lit Curated Gene Sets	Sig Descartes Gene Sets	Intradataset Similarity (QQ Plot)	Interdataset Similarity (Network)	In Network	Notes
2	T214		Neuroblast (Hanemaaijer) Medulla (Hanemaaijer) Late Neuroblast	Chromaffin (e-3)	Program 40 Program 31	GOSH 5 GOSH 22	Yes
3	Mixed (Activity) Almost all samples		Other T cells ( e-5) Translation (Dong) (e-3) Schwann cell precursor Fig2 (Kameneva) (e-3)	Descartes Lymphoid Markers (e-11) Descartes Stromal Markers (e-5) Descartes Vascular_endothelial markers (e-4)	Program 35	GOSH 22 GOSH 37	Yes	This is a translation program that is primarily expressed in cancer cells. Nevertheless, it is also expressed in various non-tumor cell types, most notably lymphocytes.
10	T69	Metastatic	Meta_9 ATRX (Dong) (e-3) Meta_8 undifferentiated neuronal (Dong) (e-2)	VanGroningen Adrenergic (e-3)	Program 37 Program 8	NA	No
11	T200	MYCN	Neuroblastoma (Kildisiute) (e-3)	NA	Program 41 Program 33 Program 36	NA	Yes	MYCN, DDX1, and TWIST1 are all top genes
12	T19	GNB (stroma rich)	SCPs mouse and neuroblastoma (Olsen) Schwann cell precursor (Hanemaaijer) SCPs neuroblastoma unique (Olsen)	VanGroningen Mesenchymal Genes (e-49) Descartes Schwann markers (e-15)	Program 27 Program 21	NA	Yes	singleR labelled these as neurons, top mSigDB hits are neuroepithelium_olfactory_ensheathing_glia and schwann_cells
17	T162	MYCN (Metastatic)	Adrenal premordium (Hanemaaijer) (e-2)	NA	Program 19	NA	Yes
19	Primarily T162 Also found in T200, T230	MYCN	Neuroblast (Hanemaaijer) Adrenal Premordium (Hanemaaijer) Bridge (Hanemaaijer)	VanGroningen Adrenergic (e-18)	Program 36 Program 33	NA	No
21	T19	GNB (stroma rich)	Mesenchymal Fig 1D (Olsen) Bridge Region mesenchymal (Olsen) Stroma (Olsen)	VanGroningen Mesenchymal Genes(e-110) Descartes stromal markers (e-9)	Program 12	GOSH 19	Yes	Probably not NB
24	Mixed (Activity) T19, T34, T40, T44, T71, T92, T188, T230		Adrenergic Fig1D (Olsen) Medulla (Hanemaaijer) Broad sympathetic marker (Dong)	Descartes Chromaffin markers (e-4)	Program 38	GOSH 5	Yes
27	T200, T214		Schwann cell precursor (Hanemaaijer) SCPs mouse and neuroblastoma (Olsen) EMT II (Kinker)	VanGroningen Mesenchymal Genes (e-43) Descartes Schwann markers (e-9)	Program 7 Program 12	NA	No	singleR labelled these as neurons, top mSigDB hit is mesenchymal stromal cell
31	T175, T188, T200, T214		Medulla (Hanemaaijer) Adrenergic (Olsen) N Chromaffin (Hanemaaijer)	VanGroningen Adrenergic (e-10) Chromaffin (e-9) Sympathoblasts (e-6)	Program 2 Program 40	GOSH 5	Yes
33	T230, a little in T200	MYCN	Translation (Dong) (e-3)	NA	Program 36	GOSH 22	Yes	MYCN is top gene, MYC targets are top mSigDB Hallmark gene set
36	T230, T200	MYCN		VanGroningen Adrenergic (e-8)	Program 33	NA	Yes
40	Mixed (Activity) Almost all samples		Bridge (Hanemaaijer) (e-4) Cell cycle (Dong) (e-3) Meta_9 ATRX (Dong) (e-3)	VanGroningen Adrenergic (e-7) Sympathoblasts (e-3)	Program 2 Program 31	NA	Yes
41	T200	MYCN	N Chromaffin (Hanemaaijer) Sympathoblasts (Kildisiute) IFN Response (Kinker)	NA	Program 11	NA	Yes	mSigDB Hallmark top hit was IFNa
28	Mixed (Activity) High in T214, T188, T200, T230		Proliferating Cells Cell cycle				Yes	G1/S
37

## Sheet: PMC NB GEPs
This tab highlights the NB GEPs identified in the PMC dataset
For each GEP, the top three most significant hits for our literature-curated gene sets, and Descartes gene sets are provided. These can also be found on the GEP HTML pages
In addition, the inter- and intra-dataset similarity metrics for other GEPs is listed
Finally, the inclusion/exclusion status of each GEP in the network (Fig 4) is mentioned
Program Number	Patient ID	Patient Metadata	Sig Lit Curated Gene Sets	Sig Descartes Gene Sets	Intradataset Similarity (QQ Plot)	Interdataset Similarity (Network)	In Network?	Notes
1	000GGU		Neuroblast (Hanemaaijer) (e-4) Proliferating Cells (e-4) Sympathoblasts Fig 2 (Kameneva) (e-4)	Van Groningen Adrengergic (e-52) Descartes chromaffin markers (e-4)	Program 14 Program 9		Yes	Ambiguous 2 - Original annotation
9	000CGH		Medulla (Hanemaaijer) (e-10) Adrenergic Fig 1D (Olsen) (e-7) Broad sympathetic marker (e-5)	Van Groningen Adrenergic (e-65) Descartes chromaffin markers (e-10)	Program 14.		Yes	Tumor cluster 3 - original annotation
14	NB125		Medulla (Hanemaaijer) (e-11) Neuroblast (Hanemaaijer) (e-9) Adrenergic Fig 1 D (Olsen) (e-8)	Van Groningen Adrenergic (e-60) Descartes chromaffin markers (e-8) Descartes sympathoblasts markers (e-7)	Program 9 Program 1		Yes	Tumor cluster 1 - original annotation

## Sheet: Jansky NB GEPs
This tab highlights the NB GEPs identified in the Jansky dataset
For each GEP, the top three most significant hits for our literature-curated gene sets, and Descartes gene sets are provided. These can also be found on the GEP HTML pages
In addition, the inter- and intra-dataset similarity metrics for other GEPs is listed
Finally, the inclusion/exclusion status of each GEP in the network (Fig 4) is mentioned
Program Number	Patient ID	Patient Metadata	Sig Lit Curated Gene Sets	Sig Descartes Gene Sets	Intradataset Similarity (QQ Plot)	Interdataset Similarity (Network)	In Network?	Notes
1	NB11	MYCN	Stromal 1 (Hanemaaijer) (e-3) Endothelial Cells (Yuan) (e-2) Vascular (Kildisiute) (e-2)	Descartes erythroblast markers (e-3) Descartes Schwann markers (e-2)	Program 9 Program 18		No	Diverse program with many of the top genes epxressed in Schwann and Sympathoblast cells in Decartes while many others are expressed in vascular endothelial cells in Descartes
2	Mixed (NB06, NB07, NB09, NB12)	Mainly LR	Adrenergic mature (Olsen) (e-3) Adrenergic Fig 1D (Olsen) (e-3) Sympathoblasts (Kildisiute) (e-3)	NA	Program 11	GSE137804 2 GSE137804 40	Yes
7	Mixed(Highest in NB05, NB12)	Mixed	Meta_9 ATRX (Dong) (e-2)	Descartes adrenocortical markers (e-2)	Program 2		No
10	Mixed (Highest in NB10)	TERT	Chromffin and connecting progenitor cells (Jansky Fig 1E) Late chromaffin cells (Jansky Fig1E) Meta_7 undefined sympathetic (Dong)	VanGroeningen Adrenergic	NA	GSE137804_24	Yes
11	NB03	TERT	Proliferating Cells (e-3) Cell Cycle (Dong) (e-3) Meta_9 ATRX (Dong) (e-3)	NA	Program 2	GSE137804_40	Yes
12	NB14	MYCN	Mesenchymal Fig 1D (Olsen) (e-4) Mesenchymal Cells (Jansky) (e-3) Stroma (Hanemaaijer) (e-2)	VanGroeningen Mesenchymal	NA		Yes
13	NB04	LR	Adrenergic Fig1D (Olsen) (e-5) SCPs moue and neuroblastoma (Olsen) (e-4) N Chromaffin (Hanemaaijer) (e-3)	Descartes chromaffin markers (e-4)	NA		No
15	Mixed (Highest in NB08)	MYCN	Proliferating Cells (e-3) Adrenal premordium (Hanemaaijer) (e-2) Chromaffin cell development (Dong) (e-2)	VanGroeningen Adrenergic			Yes
18	Mixed (Highest in NB01)	MYCN	Translation (Dong) (e-3) Other T cells (Yuan) (e-2) Meta5 unclear (dong (e-2)	NA	Program 2 Program 1	GSE137804_3 GSE137804_11 GSE137804_41	Yes

## Sheet: Kameneva Baryawno NB GEPs
This tab highlights the NB GEPs identified in the Jansky dataset
For each GEP, the top three most significant hits for our literature-curated gene sets, and Descartes gene sets are provided. These can also be found on the GEP HTML pages
In addition, the inter- and intra-dataset similarity metrics for other GEPs is listed
Finally, the inclusion/exclusion status of each GEP in the network (Fig 4) is mentioned
Program Number	Patient ID	Patient Metadata	Sig Lit Curated Gene Sets	Sig Descartes Gene Sets	Intradataset Similarity (QQ Plot)	Interdataset Similarity (Network)	In Network?	Notes
2	NB34		Medulla (Hanemaaijger) (e-6) N Chromaffin (Hanemaaijer) (e-5) Bridge (Hanemaaijer) (e-4)	Van Groningen Adrenergic (e-41) Descartes sympathoblasts (e-13) Descartes chromaffin (e-5)	Program 35	GSE137804_31 GSE137804_37	Yes
21	Mixed (Highest in NB15)		Stress response (Kinker) (e-3)		Program 35	GSE137804_24	Yes	Stress response activity program
25	NB13		Neuroblast (Hanemaaijer) (e-8) Sympathoblasts (Kameneva) (e-5) N Chromaffin (Hanemaaijer) (e-5)	Van Groningen Adrenergic (e-4)		NB_cell_line_14	Yes
26	Mixed		Adrenergic Fig 1D (Olsen) (e-9) Medulla (Kanemaaijer) (e-5) Broad sympathetic marker (Dong) (e-5)	Van Groningen Adrenergic (e-56)	Program 35 Program 38	GSE137804_28 mouse_40 mouse_43 GOSH_13	Yes
33	Mixed (Highest in NB12)		Adrenergic Fig 1D (Olsen) (e-9) Medulla (Hanemaaijer) (e-6) Neuroblast (Hanemaaijer) (e-5)	Van Groningen Adrenergic (e-43) Descartes sympathoblasts (e-7) Descartes chromaffin (e-5)	Program 26	PMC_14 GOSH_39
34	NB37		N Chromaffin (Hanemaaijer) (e-7) Mesenchymal Fig 1D (Olsen) (e-4)	Van Groningen Adrenergic (e-29) Descartes chromaffin (e-6) Descartes endothelial (e-6)	Program 2	Jansky 2
35	Mixed (Highest in NB15)		Medulla (Hanemaaijer) (e-12) Adrenergic Fig 1D (Olsen) (e-10) Sympathoblasts Fig2 (Kameneva) (e-6)	Van Groningen Adrenergic (e-82) Descartes chromaffin(e-18) Descartes sympathoblasts (e-7)	Program 2	GOSH_5 GSE137804_2 GSE137804_35
38	Mixed (Highest in NB13)		Adrenergic Fig 1D (Olsen) (e-8) Medulla (Kanemaaijer) (e-6) Broad sympathetic marker (Dong) (e-5)	Van Groningen Adrenergic (e-37) Descartes chromaffin (e-6)	Program 26

## Sheet: Mouse NB GEPs
This tab highlights the NB GEPs identified in the mouse dataset
For each GEP, the top three most significant hits for our literature-curated gene sets, and Descartes gene sets are provided. These can also be found on the GEP HTML pages
In addition, the inter- and intra-dataset similarity metrics for other GEPs is listed
Finally, the inclusion/exclusion status of each GEP in the network (Fig 4) is mentioned
Program Number	Patient ID	Patient Metadata	Sig Lit Curated Gene Sets	Sig Descartes Gene Sets	Intradataset Similarity (QQ Plot)	Interdataset Similarity (Network)	In Network?	Notes
2	NB847	Cisplatin	EMT II (Kinker)		Program 33 Program 36	NA	No	This is a program from one sample that was very fibrotic upon dissection. Most singleR calls are keratinocytes or epithelial cells. It has
5	Mixed (Primarily NB837, NB855)	Cisplatin	Adrenergic Fig1D (Olsen) Sympathoblasts Fig2 (Kameneva) Neuroblast(Hanemaaijer)	Van Groningen Adrenergic Genes Descartes Chromaffin Markers	Program 34 Program 43	GOSH_39 PMC_14	Yes
13	NB847	Cisplatin	EpiSen (Kinker)	Van Groningen Mesenchymal Genes	Program 2 Program 36	NA	No	Very similar to program 2 - rare population of cells in this cluster
15	NB849	Cisplatin	Endothelium (Hanemaaijer) (e-2)	Descartes Erythroblasts Markers (e-2)	Program 39	NA	No	Rare program
17	Mixed	Vehicle	Translation (Dong) (e-3) Proteasomal degradation (Kinker) (e-3) Adrenal Premordium (Janemaaijer) (e-2)	NA	Program 42	Dong_33		MYCN program - primarily expressed in vehicle mice
25	Mixed	Mixed	HSCs and Immune (Kameneva) (e-3) Schwann cell Precursor (Hanemaaijer) (e-3)	VanGroningen Mesenchymal Genes Descartes adrenocortical markers	NA	NA	No
26	Mixed	Cisplatin	Definitive Zone (Hanemaaijer) (e-3) Chromaffin cell development (Dong) (e-3) Bridge region SCP-adrenergic transition	NA	Program 27 Program 39	PMC_14	Yes	Drug response program - TWIST1/ID1/ID3/PTMS/PTN
27	Mixed	Cisplatin	Subepicardial mesenchyme (Kameneva) (e-3) Myofibroblasts (Jansky) (e-2) Mesenchymal cells (Jansky) (e-2)	Descartes Vascular endothelial markers (e-4)	Program 39	PMC_8 GOSH_10 Dong_13 - all labeled previously as erythroblasts	Yes
30	Mixed	Mixed (Much higher in Cisplatin)	Medulla (Hanemaaijer) (e-12) Adrenergic Fig 1D (Olsen) e-7 Neuroblast (Hanemaaijer) (e-6)	Descartes Chromaffin Markers (e-11) Descartes sympathoblasts (e-2) VanGroningen adrenergic markers (e-2)	Program 43	GOSH_5 GOSH_39 Dong_31 PMC_9 PMC_14	Yes
34	Mixed	Mixed	N Chromaffin (Hanemaaijer) (e-3) Protein Maturation (Kinker) (e-3) Meta_9 ATRX (Dong (e-2)	Van Grnoningen Adrenergic Genes Descartes adrenocortical markers (e-3) Descartes sympathoblasts markers (e-2)	Program 42	NA	No
36	NB847	Cisplatin	EMTIII (Kinker)		Program 2 Program 13	NA	No
39	NB853	Cisplatin	EMTIII (Kinker) (e-3) Protein maturation (e-2)	VanGroningen Mesenchymal Genes	Program 26 Program 27	NA	No
40	Mixed	Mixed	Cell cycle (Dong) (e-3) Adrenergic proliferating cluster (Olsen) (e-3)			Dong_28	Yes
42	Mixed	Vehicle	Translation (Dong) (e-3) Proteasomal degradation (Kinker) (e-3) Adrenal Premordium (Janemaaijer) (e-2)	NA	Program 17	NA	No
43	Mixed	Mixed	Proliferating Cells (e-4) Cell Cycle (Dong) (e-4)	NA	Program 30 Program 40	GOSH_13 Dong_8	Yes
44	NB839, NB849, NB883	Cisplatin	N Chromaffin (Hanemaaijer) (e-8) Committed Progenitor (Hanemaaijer (e-6) E Chromaffin (Hanemaaijer) (e-5)	Van Groningen Adrenergic Genes Descartes Chromaffin Markers Sympathoblasts	Program 5	GOSH_5.	Yes

## Sheet: NB Cell Line NB GEPs
This tab highlights the NB GEPs identified in the NB Cell Line dataset
For each GEP, the top three most significant hits for our literature-curated gene sets, and Descartes gene sets are provided. These can also be found on the GEP HTML pages
In addition, the inter- and intra-dataset similarity metrics for other GEPs is listed
Finally, the inclusion/exclusion status of each GEP in the network (Fig 4) is mentioned
Program Number	Patient ID	Patient Metadata	Sig Lit Curated Gene Sets	Sig Descartes Gene Sets	Intradataset Similarity (QQ Plot)	Interdataset Similarity (Network)	In Network?	Notes
1	SKNFI		Neuroblast (Hanemaaijer) (e-5) Adrenergic Fig1D Olsen (e-3)	NA	Program 13	NA	No	HALLMARK_KRAS_SIGNALLING_UP
2	Mixed (SKNSH, BE2M17) Slight in IMR5 and CHP134)		Neuroblasts (Jansky Fig1E) (e-3) Stromal 3 (Hanemaaijer)	VanGroningen Mesenchymal Genes (e-14)	NA	GOSH_40	Yes	MSigDB - stellate like and fibroblast like cells
3	BE2C		Chromaffin and connecting progenitor cells (Jansky Fig1E) (e-4) Late chromaffin cells (Jansky Fig1E) (e-4)	VanGroningen Adrenergic Genes (e-7)	NA	NA	No	DESCARTES_FETAL_MAIN_SYMPATHOBLASTS, HALLMARK_OXPHOS
4	IMR5		Angioblast (Hanemaaijer) (e-3) Stress Response (Dong) (e-3)	NA	Program 16	NA	No	HALLMARK_MYC_TARGETS_V1
5	Mixed Very High in TGW		Adrenal Premordium (Hanemaaijer) (e-3)	NA	NA	mouse_40	Yes	HALLMARK_HYPOXIA
6	NGP		Bridge region SCP-adrenergic transition (Olsen) (e-3) Mesenchymal populations mouse (Olsen) (e-3)	VanGroningen Adrenergic Genes (e-6)	NA	NA	No
7	Mixed (GIMEN, SKNAS)		EMTII (Kinker) (e-4) Adrenal Premordium (e-4) SCPs neuroblastoma unique (Olsen) (e-3)	VanGroningen Mesenchymal Genes (e-41)	NA	Dong_7 Jansky_17	Yes	MSigDB - stromal cells; HALLMARK_EMT; All singleR calls are MSCs
8	SKNAS		Mesenchymal Fig1D (Olsen) (e-5) Bridge region mesenchymal SCP transition (Olsen) e-3	VanGroningen Mesenchymal Genes (e-28) Descartes Stromal Markers (e-5) Descartes Myeloid Markers (e-2)	NA	GOSH_8 Dong_39 mouse_28	Yes	mixed singleR calls - MSC, neuron, smooth_muscle_cell
9	SKNSH		Stromal 2 (Hanemaaijer) (e-3) EMT I melanoma (Kinker) (e-3) EMT II (Kinker) (e-3)	VanGroningen Mesenchymal Genes (e-83) Descartes Megakaryocyte Markers (e-4_	Program 17	NA	No	mSigDB - MURARO_PANCREAS_MESENCHYMAL_STROMAL_CELL; HALLMARK_EMT, mixed singleR calls (MSC, smooth muscle cell)
10	Mixed		Stromal 2 (Hanemaaijer) (e-3) Stroma (Hanemaaijer) (e-3)	VanGroningen Mesenchymal Genes (e-7) Descartes stromal markers (e-7) Descartes schwann markers (e-6)	Program 17 Program 9	Jansky_11	Yes
11	CHP212		Proteosomal degradation (Kinker)(e-4)	VanGroningen Mesenchymal Genes (e-11)	NA	NA	No	HALLMARK_EMT
12	MHHNB11 scant in KELLY, BE2C, SKNFI		Sympathoblasts (Kameneva) (e-4) Sympathoblasts Fig2 (Kameneva) (e-4) Late Neuroblasts (Jansky Fig1E) (e-3)	VanGroningen Adrenergic Genes (e-25) Descartes chromaffin markers (e-4)	Program 3	GOSH_22 GOSH_37 Dong_3 Dong_33 Jansky_18	Yes
13	SKNFI		Neuroblast (Hanemaaijer) (e-5) E chromaffin (Hanemaaijer)(e-3)	VanGroningen Adrenergic Genes (e-8) Descartes chromaffin markers (e-3)	Program 1	Dong_41	Yes	mSigDB - DESCARTES_FETAL_PANCREAS_ENS_NEURONS;
14	BE2M17 scant in SKNSH, IMR5, CHP134		Medulla (Hanemaaijger) (e-5) Neuroblast (Hanemaaijer) (e-5) N Chromaffin (Hanemaaijer) (e-3)	VanGroningen Adrenergic Genes (e-34) Descartes chromaffin markers (e-5) Descartes sympathoblasts (e-3)	NA	GOSH_5 Dong_31	Yes
15	Found in all cell lines High in KELLY		Chromaffin and connecting progenitor cells (Jansky Fig1E) (e-4) Late chromaffin cells (Jansky Fig1E) (e-4)	VanGroningen Adrenergic Genes (e-3)	Program 5 Program 3 Program 12	Jansky_12	Yes	HALLMARK_MYC_TARGETS_V1
16	CHP134 scant in IMR5, BE2M17, SKNSH		Proteosomal degradation (Kinker)(e-2) Translation (Dong) (e-2)	NA	NA	Dong_11	Yes	HALLMARK_MYC_TARGETS_V1
17	SKNSH		Stromal 3 (Hanemaaijer) (e-3) p53 Dependent Senescence (Kinker) (e-3) IFN Response (Kinker)	Van Groningen Mesenchymal Genes (e-66) Descartes megakaryocyte markers (e-3_ Descartes myeloid markers (e-2)	NA	NA	No	MSigDB - stellate cells and smooth muscle cells, HALLMARK_EMT

## Sheet: PDX Human NB GEPs
This tab highlights the NB GEPs identified in the PDX_Human dataset
For each GEP, the top three most significant hits for our literature-curated gene sets, and Descartes gene sets are provided. These can also be found on the GEP HTML pages
In addition, the inter- and intra-dataset similarity metrics for other GEPs is listed
Finally, the inclusion/exclusion status of each GEP in the network (Fig 4) is mentioned
Program Number	Patient ID	Patient Metadata	Sig Lit Curated Gene Sets	Sig Descartes Gene Sets	Intradataset Similarity (QQ Plot)	Interdataset Similarity (Network)	In Network?	Notes
1	SJNBL063820_sn	MYCN	Stromal (Hanemaaijer) (e-3) Angioblast (Hanemaaijer) (e-2) EMT II (Kinker) (e-2)	VanGroningen Mesenchymal Genes (e-12)	NA	GSE137804_17	Yes
2	SJNBL046_X_sc	MYCN	Bridge region mesenchymal-SCP transition (Olsen) (e-3) Bridge region mesenchymal (Olsen) (e-3) Mesenchymal (Olsen) (e-3)	VanGroningen Mesenchymal Genes (e-9) Descartes vascular endothelial markers (e-7) Descartes stromal markers (e-3)	Program 3 Program 19	GOSH_8 Dong_5 Dong_39	Yes	Very Rare GEP - only expressed in three cells
3	SJNBL031239_sc SJNBL046_sc	MYCN	Neuroblast (Hanemaaijer) (e-5) Proteasomal degradation (Kinker) (e-4) Proliferating cells (e-4)	NA	Program 17	Dong_28	Yes
4	Mixed (Mainly in SJNBL013763_sn)	MYCN, INSS Stage 2B	Meta_9 ATRX (Dong) (e-3) Subepicardal mesenchyme (Kameneva) (e-2)	Descartes adrenocortical markers (e-2)	NA	NA	No
5	Mixed (Mainly in SJNBL015724_sn)	17q gain, 11q loss (WT MYCN, ALK, ATRX)	Chromaffin and connecting progenitor cells (Jansky Fig 1E)(e-4) Late chromaffin cells (Jansky Fig1E) (e-4) Adrenergic (Olsen) (e-3)	NA	Program 20	NA	No
6	SJNBL030721_X1_sn	MYCN, ALK R1275Q	Sympathoblasts (Kildisiute) (e-3) Fetal Zone (Hanemaaijer) (e-2)	VanGroningen Adrenergic Genes (e-2)	NA	NA	No
7	Mixed (Mainly in SJNBL063821_X1_sn)	Mediastinal Mass	Medulla (Hanemaaijer) (e-7) Adrenergic Fig 1D (Olsen) (e-5) Broad sympathetic marker (e-5)	VanGroningen Adrenergic Genes (e-3) Descartes chromaffin markers (e-2) Descartes sympathoblasts markers (e-2)	Program 20	NA	No
8	Mixed (Mainly in SJNBL047443_X1_sn)	Paraspinal Mass, mutant ATRX (Metastisis sample)	p53 Dependent Senescence (Kinker) (e-2)	NA	NA	NA	No
9	SJNBL012407_X1_sn	MYCN	Mesencymal Fig 1D (Olsen) (e-4) Stromal I (Hanemaaijer) (e-3) Stroma (Hanemaaijer) (e-3)	VanGroningen Mesenchymal Genes (e-3) Descartes stromal markers (e-6)	Program 16	NA	No
10	Mixed		Schwann cell precursor Fig 2 (Kameneva) (e-5) Mesenchymal Fig 1D (Olsen) (e-4) Bridge region mesenchymal (Olsen) (e-4)	VanGroningen Mesenchymal Genes (e-5) Descartes vascular endothelial markers (e-8) Descartes stromal markers (e-8)	Program 3	NA	No
11	SJNBL046145_X1_sn	Paraspinal Mass (Primary Diagnostic Sample)	Meta_9 ATRX (Dong) (e-2)	Descartes adrenocortical markers (e-2)	NA	NA	No
12	SJNBL046_X_sn	MYCN	NA	NA	NA	Jansky_15	Yes
13	SJNBL030513_X1_sn	Pelvic Mass, ALK R1275Q	Committed Progenitor (Hanemaaijer) (e-4) E Chromaffin (Hanemaaijer) (e-3) Chromaffin and connecting progentior cells (Jansky Fig 1E) (e-3)	Descartes sympathoblasts markers (e-2)	NA	Jansky_15	Yes
14	Mixed		Medulla (Hanemaaijer) (e-7) Neuroblast (Hanemaaijer) (e-6) Adrenergic Fig1D (Olsen) (e-5)	VanGroningen Adrenergic Genes (e-5) VanGroningen Mesenchymal Genes (e-5)	Program 17	mouse_44	Yes	Mix of adrenergic and mesenchymal genes
15	SJNBL030339_X1_sn	17q gain.	NA	NA	NA	NA	No	Rare population/cluster from a genomically-silent tumor
16	SJNBL012407_X1_sn	MYCN	Definitive Zone (Hanemaaijer) (e-3)	NA	Program 18 Program 9	Dong_11 Jansky_18	Yes
17	SJNBL031239_sc SJNBL046_sc	MYCN	Translation (Dong) (e-3) Stress response (Dong) (e-3) Stress response I (Kinker) (e-3)	NA	Program 3	Many matches	Yes	HALLMARK_MYC_TARGETS_V1
18	SJNBL012407_X1_sn	MYCN	Sympathoblasts Fig 2 (Kameneva) (e-3) Sympathoblasts (Kameneva) (e-3) Meta_9 ATRX (Dong) (e-2)	VanGroningen Adrenergic Genes (e-7)	Program 16 Program 9	Dong_36	Yes
19	SJNBL046_X_sc	MYCN	HSCs and Immune Cells (Kameneva) (e-3) Schwann cell precursor Fig2 (Kameneva) (e-3)	VanGroningen Mesenchymal Genes (e-7) Descartes stromal markers (e-4) Descartes vascular endothelial markers (e-3)	Program 2	GOSH_8	Yes
20	SJNBL015724_X1_sn	17q gain, 11q loss (WT MYCN, ALK, ATRX)	Committed Progenitor (Hanemaaijer) (e-4) Late Neuroblasts (Jansky Fig1E) (e-4) Sympathoblasts Fig2 (Kameneva) (e-4)	Descartes chromaffin markers (e-4) Descartes erythroblast markers (e-3)	Program 5	NA	No
21						GOSH_8	Yes
22	Mixed	Meta_8 unknown undifferentiated neuronal (Dong) (e-2)	NA	NA	Program 16 Program 18	Dong_36	Yes
