# Supplementary material for: An integrated single-cell RNA-seq map of human neuroblastoma tumors and preclinical models uncovers divergent mesenchymal-like gene expression programs
Source: Genome Biol. 2024 Jun 19;25:161. doi: 10.1186/s13059-024-03309-4 (PMC11186099; doi:10.1186/s13059-024-03309-4)
Supplement: Supplementary file 6 — Additional file 6: Table S5. Details of how high confidence cancer/normal cells were defined in Dong, GEMM, and GOSH datasets. [file 13059_2024_3309_MOESM6_ESM.xlsx]

## Sheet: Sheet1
Supplementary Table: Details how high confidence cancer/normal cells, as well as "ambiguous" mesenchymal-like cells were definted in the Dong, GEMM and GOSH datasets.
Dong Dataset	Cells selected
Cancer	Programs 2,10,11,17,19,24,31,36,37
Normal	Programs 4,5,20,26,32,35
Ambiguous/mesenchymal	Programs 6, 7, 25, 27 (Schwann cells), 30, 34
Endothelial	Programs 1, 18
GEMM (note: programs below span both cisplatin-treated and non-cisplatin-treated mice, relevant to both Fig. 5 and Fig. 6)
Cancer	Programs 5, 15, 17, 26, 27, 30, 34, 42, 44
Normal/immune	Programs 6, 8, 11, 18, 19, 20, 23, 28, 29, 35, 45
Ambiguous/mesenchymal	Programs 2, 3, 4, 9, 10, 12, 13, 21, 24, 31, 32, 33, 36, 37, 39​
Endothelial	Programs 38, 41, 7
GOSH
Cancer	Cancer cells from author's original annotations (Tumor clusters 1, 2 & 3)
Normal	Leukocyte cells from author's original annotations
Ambiguous/mesenchymal	Mesenchymal cells from author's original annotations
Endothelial	Endothelial cells from author's original annotations
