# Supplementary material for: An integrated single-cell RNA-seq map of human neuroblastoma tumors and preclinical models uncovers divergent mesenchymal-like gene expression programs
Source: Genome Biol. 2024 Jun 19;25:161. doi: 10.1186/s13059-024-03309-4 (PMC11186099; doi:10.1186/s13059-024-03309-4)
Supplement: Supplementary file 7 — Additional file 7: Table S6. Final annotations of GEMM gene expression programs. [file 13059_2024_3309_MOESM7_ESM.xlsx]

## Sheet: Sheet1
Supplementary Table: Final annotations of GEMM gene expression programs
Program Number	Final Annoation	CNV Annot	Final Call	MES enrichment	Drug group (drug/vehicle/both)	Activity program (y/n/maybe)	Notes
1	Antigen presentation	None		0.00317	b	y	Coexpressed with many immune cell types, seems likely an antigen presentation activity program.
2	Neuroblastoma drug-EMT (NB847)	Ambiguous	Cancer	1.78e-17	d	n	MES enrichment means this should be ambiguous. EGFR ranked #32 is druggable.
3	Neuroblastoma EMT (NB837/847)	Ambiguous	Cancer	6.94e-08	b	m	High levels of co-expression with other neuroblsatoma programs, heavily restricted to NB837. Clear CNVs.
4	Cancer Associated Fibroblast: Intermediate [Myo:Inf]	Ambiguous	Normal	2.21e-113	b	n	Little CNVs, clear CAFs
5	Neuroblastoma drug (NB839)	Cancer		1	d	n	Mostly tumor specific cancer program, drug treated, remains adrenergic.
6	Immune unclear	Normal/Immune		2.68e-09	b	n	NK cells or dendtric cells, not clear which.
7	Endothelial	Endothelial		2.28e-48	b	n
8	Macrophage	Normal/Immune		1.4e-20	b	n
9	Cancer Associated Fibroblast: Inflammatory	Ambiguous	Normal	1.66e-49	b	n
10	Schwannian Stromal Cell	Ambiguous	Normal	2.61e-57	b	n
11	Immune unclear II	Normal/Immune		3.36e-09	b	n
12	Neuroblastoma EMT II (NB837)	Ambiguous	Cancer	7.02e-21	b	m	Seems to have CNVs
13	Neuroblastoma drug-EMT II (NB847)	Ambiguous	Cancer	3.35e-07	d	n	Clear CNVs, but has a MES enrichment, should be treated as ambiguous
14	Unclear activity program	None		4.35e-10	b	n
15	Neuroblastoma (NB849)	Cancer		0.796	d	n
16	NFkB: Myeloid	None		2.42e-10	b	m
17	Neuroblastoma: MYCN	Cancer		1	v	n
18	CD4 T cells (drug only?)	Normal/Immune		2.89e-10	d	n
19	Dendritic cell	Normal/Immune		1.06e-23	b	n
20	Natural killer cell	Normal/Immune		0.000194	b	n	Although many marker genes have been filtered, top genes are still clearly natural killer cell genes.
21	Cancer Associated Fibroblast: Myofibroblastic (Contractile)	Ambiguous	Normal	7.83e-101	b	n
22	NFkB: Activity Program	None		7.61e-07	b	y	Expressed in both likely tumor and normal clusters
23	Monocyte	Normal/Immune		5.193e-09	b	n
24	Cancer Associated Fibroblast: Intermediate [Inf:AP]	Ambiguous	Normal	1.91e-69	b	n
25	Unclear program	None		0.000142	d	m	Very unclear what this is, no clear evidence it’s a neuroblsatoma program.
26	Neuroblastoma (NB849&NB887)	Cancer		0.999	d	n	Twist1, a classical EMT transcription factor, is top ranked gene
27	Putative neuroblastoma	Cancer		0.852	b	m	Not much copy number changes, but singlr annotation are consistent with cancer cells.
28	M-MDSC	Normal/Immune		1.99e-25	b	m
29	IFN Response	Normal/Immune		0.00375	b	y
30	Neuroblastoma: Adrenergic II	Cancer		1	b	n	Broad expression
31	Neuroblastoma EMT III (NB837/847)	Ambiguous	Cancer	2.31e-09	b	n
32	NFkB: Fibrotic Neuroblastoma (NB847)	Ambiguous	Cancer	1.05e-13	d	n	Fibrotic program
33	Neuroblastoma EMT IV (NB847)	Ambiguous	Cancer	3.96e-21	d	m	Highly correlated with many other programs in that cluster.
34	Neuroblastoma (Broad)	Cancer		1	b	n
35	CD8+ T Cells	Normal/Immune		0.665	b	n
36	Neuroblastoma drug-EMT V (NB847)	Ambiguous	Cancer	1.31e-20	d	n	In the highly drug responsive cluster
37	Myofibroblastic CAF	Ambiguous	Normal	5.55e-93	b	n
38	Endothelial	Normal/Endothelial		2e-37	b	n
39	Neuroblastoma drug EMT VI (NB853)	Ambiguous	Cancer	1.97e-13	d	n	Key terminal "mesenchymal-like" program for NB853 - RNA velocity arrows point towards this program?
40	Cell cycle	None		1	b	y	Clear cell cycle program.
41	Endothelial: Lymphatic	Normal/Endothelial		4.68e-44	b	n
42	Neuroblastoma (NB855/831/864)	Cancer		1	v	n	Vehicle treated neuroblastoma cells
43	Cell cycle (G2M)	None		1	b	y	Clear cell cycle program.
44	Neuroblastoma: Adrenergic I	Cancer		0.32	b	n	Seems to resemble the pre-chromaffin program so I've renamed Adrenergic I
45	Plasma Cells	Normal/Immune		0.0359	d	n
