# Supplementary material for: An integrated single-cell RNA-seq map of human neuroblastoma tumors and preclinical models uncovers divergent mesenchymal-like gene expression programs
Source: Genome Biol. 2024 Jun 19;25:161. doi: 10.1186/s13059-024-03309-4 (PMC11186099; doi:10.1186/s13059-024-03309-4)
Supplement: Supplementary file 8 — Additional file 8: Table S7. GSEA analysis of drug-induced transcriptional response in GEMM. [file 13059_2024_3309_MOESM8_ESM.xlsx]

## Sheet: GSEA_results
	pathway	pval	padj	log2err	ES	NES	size
1	HALLMARK_MYC_TARGETS_V1	1.03296e-14	5.16479e-13	0.986546	0.722711	2.52744	191
2	HALLMARK_MYC_TARGETS_V2	0.000448955	0.00343787	0.498493	0.693196	1.93448	58
3	HALLMARK_E2F_TARGETS	8.89666e-06	0.000222416	0.593325	0.541506	1.88252	193
4	HALLMARK_OXIDATIVE_PHOSPHORYLATION	0.000424199	0.00343787	0.498493	0.468678	1.62934	193
5	HALLMARK_UNFOLDED_PROTEIN_RESPONSE	0.00468961	0.0167486	0.407018	0.506179	1.52185	107
6	HALLMARK_ESTROGEN_RESPONSE_LATE	0.0160859	0.0382998	0.352488	-0.561456	-1.44349	178
7	HALLMARK_KRAS_SIGNALING_UP	0.0108676	0.0298198	0.38073	-0.564323	-1.45304	187
8	HALLMARK_APICAL_JUNCTION	0.0113315	0.0298198	0.38073	-0.569891	-1.46518	178
9	HALLMARK_IL2_STAT5_SIGNALING	0.0074436	0.0222046	0.407018	-0.569939	-1.46835	186
10	HALLMARK_MYOGENESIS	0.00667712	0.0222046	0.407018	-0.581714	-1.48915	167
11	HALLMARK_P53_PATHWAY	0.00421414	0.0162082	0.407018	-0.580303	-1.49307	193
12	HALLMARK_APOPTOSIS	0.012707	0.0317676	0.38073	-0.585218	-1.49817	152
13	HALLMARK_ALLOGRAFT_REJECTION	0.00288969	0.0132195	0.431708	-0.598111	-1.53112	167
14	HALLMARK_EPITHELIAL_MESENCHYMAL_TRANSITION	0.00133569	0.00742049	0.45506	-0.613635	-1.5798	183
15	HALLMARK_COAGULATION	0.00316453	0.0132195	0.431708	-0.65002	-1.62655	104
16	HALLMARK_INFLAMMATORY_RESPONSE	0.000481301	0.00343787	0.498493	-0.637038	-1.63536	176
17	HALLMARK_TNFA_SIGNALING_VIA_NFKB	7.34874e-05	0.00122479	0.538434	-0.645459	-1.66369	189
18	HALLMARK_IL6_JAK_STAT3_SIGNALING	0.00317267	0.0132195	0.431708	-0.680531	-1.66638	77
19	HALLMARK_INTERFERON_GAMMA_RESPONSE	0.000128624	0.0016078	0.518848	-0.648565	-1.66745	178
20	HALLMARK_WNT_BETA_CATENIN_SIGNALING	0.00754957	0.0222046	0.407018	-0.722614	-1.68058	40
21	HALLMARK_INTERFERON_ALPHA_RESPONSE	0.0010615	0.00663436	0.45506	-0.689432	-1.69939	88

## Sheet: vehicle_vs_drug_DESeq2
gene	baseMean	log2FoldChange	lfcSE	pvalue	padj
XKR4	839.077	-0.191842	0.335554	0.423188	0.589744
SOX17	21.299	-0.312297	0.491131	0.233523	0.395426
MRPL15	18792.6	0.553732	0.261045	0.00997994	0.0444431
LYPLA1	2306.26	-0.233909	0.295851	0.30853	0.47697
TCEA1	12140.4	0.0978906	0.214169	0.605068	0.741562
ATP6V1H	6931.88	-0.274042	0.247237	0.189032	0.343353
RB1CC1	5473.33	-0.250734	0.203198	0.168124	0.317315
4732440D04RIK	758.465	-0.534231	0.289156	0.0191974	0.0710042
ST18	1482.3	2.97437	1.02998	0.000102626	0.00183871
PCMTD1	3192.66	-0.489838	0.276886	0.0279189	0.091253
GM26901	318.676	0.421446	0.328094	0.0812137	0.192939
RRS1	7242.76	0.927206	0.34054	0.000225376	0.003295
MYBL1	1237.81	-0.590012	0.403538	0.0270518	0.0893173
VCPIP1	2302.84	-0.236148	0.256173	0.268054	0.434694
SGK3	437.599	-0.368794	0.675736	0.202028	0.359149
MCMDC2	238.102	0.201287	0.577635	0.432769	0.598709
SNHG6	6661.14	0.341759	0.263139	0.114611	0.244236
PPP1R42	37.1669	-0.281014	0.862707	0.326783	0.496147
COPS5	10040.2	-0.0563354	0.313824	0.809669	0.885663
CSPP1	7693.96	-0.34716	0.296562	0.132231	0.269625
ARFGEF1	6254.55	-0.0266208	0.237422	0.895833	0.940376
PREX2	678.205	0.0872508	0.401664	0.717867	0.824124
A830018L16RIK	2288.39	-0.292514	0.505839	0.263018	0.429166
SULF1	436.931	-3.01021	0.649856	5.0079e-07	3.67917e-05
SLCO5A1	2961.47	0.224118	0.342302	0.353073	0.523787
NCOA2	1945.74	-0.148846	0.178117	0.363877	0.534136
TRAM1	4054.56	-0.227083	0.267668	0.298931	0.468622
LACTB2	1269.94	-0.169776	0.351149	0.482023	0.642112
EYA1	11824.3	0.0367589	0.397633	0.878486	0.92907
GM9947	50.2436	0.281429	0.688665	0.309992	0.47822
MSC	259.033	-0.130618	0.564145	0.598871	0.737242
KCNB2	725.491	-0.0279005	0.363388	0.907557	0.947411
TERF1	4570.03	0.186674	0.268151	0.39351	0.561882
SBSPON	25.7438	-0.659966	0.807299	0.0605212	0.157525
4930444P10RIK	61.9609	-0.292316	0.533957	0.267898	0.434557
RPL7	209878	0.378595	0.222317	0.0511235	0.139419
RDH10	438.545	-0.428633	0.413824	0.101302	0.224812
STAU2	3538.1	-0.177466	0.236762	0.381884	0.552349
UBE2W	5256.1	-0.203874	0.261586	0.344796	0.514715
TCEB1	33980.9	0.0893015	0.221631	0.645314	0.771232
TMEM70	8499.55	0.292934	0.261746	0.174918	0.325978
LY96	381.016	-0.868378	0.635039	0.0117437	0.049824
JPH1	1256.87	0.855541	0.566594	0.00866159	0.0404835
GDAP1	7565.16	-0.0234925	0.346323	0.921728	0.955383
PI15	824.511	-2.51845	2.55011	NA	NA
TFAP2B	21086.3	-0.374434	0.408469	0.146009	0.288816
PKHD1	68.339	-0.896164	0.86084	0.0238953	0.0825258
MCM3	9683.53	0.011433	0.304712	0.960616	0.977758
PAQR8	310.066	-0.74751	0.565073	0.0181779	0.0681325
TRAM2	203.905	-1.9556	0.594423	2.23414e-05	0.000597316
TMEM14A	1250.19	-0.314473	0.295162	0.1714	0.321281
GSTA3	203.236	-0.128819	0.627524	NA	NA
KCNQ5	487.203	0.667787	0.353454	0.00842053	0.0397636
RIMS1	622.29	0.361559	0.380916	0.151999	0.296313
OGFRL1	2701.26	-0.117374	0.305942	0.613137	0.747503
B3GAT2	219.558	-1.41838	0.719104	0.00102075	0.00938574
SMAP1	10002.5	-0.165373	0.170619	0.295748	0.465128
SDHAF4	10485.7	0.0224096	0.318737	0.923999	0.956922
FAM135A	2101.08	-0.398283	0.228111	0.0438181	0.124975
COL9A1	859.018	-5.36922	1.27424	1.28523e-07	1.41279e-05
COL19A1	31.5362	1.66828	1.11716	0.00367815	0.0223981
LMBRD1	2533.41	-0.391386	0.23547	0.0525959	0.142425
ADGRB3	3902.13	-0.414287	0.363259	0.0985426	0.220559
PHF3	9663.01	-0.0632097	0.215739	0.739785	0.838907
PTP4A1	9156.63	-0.0850163	0.165908	0.582116	0.724671
KHDRBS2	1689.75	-0.0217868	0.448761	0.927247	0.958385
PRIM2	4011.41	-0.0268258	0.290129	0.905971	0.946566
RAB23	1820.68	-0.0432572	0.261121	0.84089	0.905763
BAG2	3223.07	0.591528	0.35052	0.0185978	0.06938
ZFP451	7098.12	-0.277159	0.250266	0.187378	0.341409
BEND6	1014.31	0.380997	0.375677	0.13092	0.267588
DST	19523.3	-0.396119	0.336355	0.103978	0.228767
GM37233	68.3499	0.0247058	0.436944	0.917651	0.952932
CCDC115	5973.91	0.337729	0.235613	0.0947829	0.214708
IMP4	7647.34	0.796613	0.288834	0.00044465	0.00527346
PTPN18	1504.91	-0.676289	0.577357	0.0305792	0.0973104
AMER3	354.483	-0.344797	0.441861	0.184815	0.338214
ARHGEF4	563.46	-1.21272	0.790437	NA	NA
GM38336	54.7843	0.279958	0.372379	0.258249	0.423654
FAM168B	6907.97	0.0239033	0.158351	0.872078	0.925064
PLEKHB2	1912.02	-0.803297	0.476094	0.00682333	0.0344465
HS6ST1	1548.28	-0.499746	0.301563	0.0321111	0.100571
UGGT1	3059.99	-0.141287	0.209107	0.447431	0.611292
NEURL3	249.727	-1.20343	0.719085	0.00291066	0.0191555
ARID5A	162.643	-0.850012	0.668128	0.0153224	0.0601701
KANSL3	2503.08	-0.183319	0.1742	0.254623	0.419589
LMAN2L	2381.04	-0.248427	0.254285	0.241887	0.405139
CNNM4	594.952	-0.0767704	0.265336	0.724001	0.828367
CNNM3	1477.29	-0.106416	0.155118	0.465488	0.627878
ANKRD39	1224.16	-0.0698546	0.193008	0.689622	0.804843
SEMA4C	1077.51	-0.529945	0.278343	0.0176657	0.0667027
FAM178B	50.1893	-2.25646	1.48577	NA	NA
COX5B	104627	0.41521	0.225954	0.0343328	0.10523
ACTR1B	5259.22	0.0841119	0.163655	0.581759	0.724466
ZAP70	56.7566	-3.39191	0.866004	5.85407e-06	0.000216675
TMEM131	4037.81	0.138727	0.262195	0.520759	0.674596
VWA3B	34.6088	1.51484	0.979146	0.00344051	0.0213953
INPP4A	2256.79	-1.00659	0.451631	0.000768948	0.00759948
COA5	1839.63	-0.32339	0.263864	0.136059	0.274863
UNC50	7050.14	-0.105763	0.227259	0.592179	0.73184
MGAT4A	1446.21	-0.422964	0.332242	0.0816921	0.193635
2010300C02RIK	222.327	-0.447622	0.635214	NA	NA
TSGA10	707.811	-0.234089	0.246586	0.261125	0.426982
LIPT1	377.321	0.111742	0.321128	0.63558	0.764725
MITD1	2033.51	-0.190042	0.293293	0.405809	0.573119
MRPL30	28504.8	0.484648	0.226853	0.0136055	0.0551923
TXNDC9	13828.8	0.0389553	0.229018	0.844407	0.907108
EIF5B	15888.5	0.0766835	0.234249	0.703571	0.814421
REV1	4042.18	0.130736	0.210781	0.484668	0.64452
AFF3	1183	0.163647	0.349395	0.497359	0.65484
GM16152	228.081	-0.0132242	0.402212	0.956072	0.974619
LONRF2	2938.69	-0.157688	0.32009	0.503956	0.661029
CHST10	970.892	0.138067	0.310263	0.554189	0.701355
PDCL3	12532	-0.122836	0.239716	0.548266	0.69677
RPL31	95747.4	0.423921	0.224471	0.0299353	0.0957852
TBC1D8	519.174	-0.471931	0.261114	0.028437	0.0923175
CNOT11	2997.01	0.22506	0.220731	0.24454	0.408171
RNF149	4104.75	0.0454607	0.257412	0.831554	0.90101
CREG2	302.717	-0.506115	0.545936	0.0808415	0.192261
D930019O06RIK	41.1972	-0.0294477	0.530056	0.90251	0.944231
MAP4K4	15721.4	-0.0281504	0.201807	0.876459	0.927608
IL1R2	326.731	-3.90363	1.08454	1.00744e-05	0.000322999
GM16894	70.058	-0.959787	0.853769	0.0177327	0.0668763
IL1R1	135.569	-0.677419	0.928983	0.0679667	0.1705
IL1RL2	245.48	-2.67769	1.97879	NA	NA
IL18R1	47.5052	-0.645712	0.945094	0.0785133	0.188494
IL18RAP	62.8338	-0.696969	0.828064	0.0532553	0.143738
MFSD9	74.7592	-0.493081	0.510711	0.0813245	0.193076
MRPS9	6747.45	0.755891	0.257024	0.000338032	0.00439683
GPR45	1116.65	-0.397472	0.347597	0.106982	0.232369
TGFBRAP1	1102.24	-0.321644	0.186553	0.0585475	0.154145
8430432A02RIK	65.9835	-0.883396	0.603203	0.00896093	0.0413722
AI597479	1285.47	-0.276148	0.196225	0.118843	0.249963
FHL2	1477.77	-1.64771	0.851181	0.00111293	0.0100067
NCK2	1214.84	-0.233195	0.257981	0.27607	0.443922
1500015O10RIK	231.132	1.81868	1.59279	0.00641694	0.0330453
UXS1	1323.69	-0.395913	0.171893	0.0126929	0.0525969
TPP2	6017.85	0.119429	0.209172	0.520871	0.674682
GM8251	42.1284	0.179452	0.414464	0.465487	0.627878
TEX30	9864.77	0.484993	0.321561	0.0436363	0.124553
KDELC1	1514.13	0.255333	0.262194	0.237447	0.400124
BIVM	1130.82	-0.183879	0.228553	0.353512	0.524326
ERCC5	2329.34	-0.225606	0.236701	0.266176	0.432725
GULP1	39.1297	-0.502404	0.776008	0.118645	0.249654
COL3A1	3417.56	-0.633136	0.737708	0.0601156	0.156805
COL5A2	647.357	-0.488699	0.672936	0.110795	0.238525
WDR75	7341.86	0.53351	0.286415	0.0187371	0.0697748
SLC40A1	901.351	-0.637252	0.638821	0.0467797	0.13122
DNAH7B	21.356	-1.51169	1.57585	0.0117008	0.0497282
SLC39A10	6222.79	0.155929	0.254891	0.463177	0.625791
GM28151	55.8077	-0.407885	0.422442	0.119249	0.250553
TMEFF2	2049	-0.462728	0.548793	0.105241	0.230436
SDPR	1479.49	-3.14168	0.856515	1.37124e-05	0.00041147
NABP1	547.788	-0.561121	0.394452	0.033163	0.102808
MYO1B	4056.72	-0.0695836	0.231157	0.727568	0.83097
STAT4	86.4754	-1.25954	1.07797	0.0111036	0.0478157
STAT1	896.028	-1.10712	0.493197	0.0005631	0.00621523
GLS	8034.03	-0.0168479	0.273247	0.939171	0.965183
NAB1	1796.38	-0.78486	0.676001	0.0229004	0.0801636
TMEM194B	452.13	-0.389189	0.284577	0.0852456	0.199362
MFSD6	1908.64	-0.59942	0.36566	0.0193522	0.0713927
INPP1	979.162	-0.131157	0.308537	0.573375	0.717172
HIBCH	1663.39	-0.194579	0.298214	0.398088	0.565987
1700019D03RIK	111.2	0.486299	0.406789	0.0646826	0.165094
PMS1	853.342	-0.178527	0.267407	0.413753	0.580915
ORMDL1	3282.48	-0.102042	0.320807	0.665016	0.785469
OSGEPL1	1234.94	0.155076	0.263301	0.473919	0.635427
ASNSD1	3063.31	0.0277286	0.285056	0.902064	0.9439
DNAH7A	796.224	-0.245953	0.414282	0.325389	0.494871
STK17B	1286.74	-0.890885	0.457482	0.00257396	0.0175929
HECW2	518.015	0.0546377	0.346029	0.81934	0.892671
CCDC150	109.79	0.22489	0.447286	0.369287	0.539447
GTF3C3	2618.95	-0.151451	0.18271	0.365543	0.535789
PGAP1	2724.65	-0.478783	0.259375	0.0255934	0.0861361
ANKRD44	1047.5	-0.789436	0.314151	0.000937689	0.00879911
SF3B1	28682.7	0.0147119	0.233128	0.94162	0.966951
COQ10B	2610.7	-0.340301	0.21897	0.0765109	0.185412
HSPD1	86115	1.15927	0.396024	4.54137e-05	0.000980722
HSPE1	88709.3	0.992921	0.281629	8.52903e-06	0.000286654
MOB4	10977.7	-0.0124015	0.19056	0.942906	0.967456
RFTN2	42.3524	-0.669931	0.725112	0.0487065	0.135044
MARS2	882.595	0.364652	0.271222	0.0979564	0.219583
PLCL1	258.322	-0.749133	0.504524	0.0129923	0.0533297
SATB2	167.804	1.62842	1.02345	0.00291132	0.0191555
4930558J18RIK	117.493	0.0221379	0.357154	0.926486	0.958005
1700066M21RIK	487.043	-0.121236	0.282801	0.589414	0.729841
TYW5	1961.18	-0.201098	0.255404	0.344702	0.514715
9430016H08RIK	4401.67	0.218451	0.238348	0.28384	0.452091
SPATS2L	2945.24	-0.64834	0.618459	0.0414735	0.119695
KCTD18	1084.46	-0.296078	0.232166	0.139212	0.279149
SGOL2A	5995.96	-0.0108368	0.340864	0.963756	0.97942
AOX1	31.9063	-0.628032	0.7707	0.0656394	0.166548
AOX4	85.0862	-2.01749	1.29539	NA	NA
BZW1	31129.5	0.160605	0.185457	0.343102	0.513056
CLK1	8790.96	-0.550079	0.119891	1.81712e-06	9.09803e-05
PPIL3	6015.38	0.123546	0.221525	0.524109	0.677675
NIF3L1	2346.84	0.652598	0.299611	0.00498404	0.0277905
ORC2	5545.69	0.335634	0.271559	0.12795	0.263283
GM15834	194.413	-0.449301	0.526452	0.109773	0.236903
FAM126B	1364.6	-0.420832	0.23381	0.0361606	0.109229
NDUFB3	28743.3	0.0327588	0.235113	0.871185	0.924559
CFLAR	1063.65	-1.3337	0.529854	0.000170626	0.00267082
CASP8	352.833	-1.20713	0.918114	0.00800995	0.0383449
TRAK2	1663.74	-0.224108	0.202483	0.216823	0.376211
STRADB	1103.63	-0.288849	0.239821	0.158022	0.304385
TMEM237	4506.06	-0.145493	0.343126	0.54433	0.69359
G730003C15RIK	259.572	-0.593137	0.337778	0.0163618	0.0630161
ALS2	372.439	-0.295555	0.260851	0.170243	0.319753
CDK15	19.7919	-0.811621	0.957791	0.0419297	0.120695
FZD7	126.496	-1.91698	0.901539	0.000665636	0.00692148
GM973	24.9691	0.0951187	0.59936	0.701682	0.813335
SUMO1	39392.3	0.166166	0.24745	0.426064	0.592397
NOP58	25249.6	0.47807	0.297385	0.0389121	0.11465
BMPR2	4578.89	-0.232118	0.188803	0.176669	0.328029
FAM117B	4052.34	-0.135935	0.222279	0.484404	0.644403
ICA1L	624.8	-0.451011	0.422719	0.0881785	0.204288
WDR12	11830	0.668338	0.335685	0.00681315	0.0344189
CARF	745.701	-0.514029	0.265622	0.0180679	0.0678532
NBEAL1	2711.4	-1.1126	0.479214	0.000432203	0.0051866
CYP20A1	2792.33	0.205502	0.279213	0.357769	0.528608
ABI2	4830.14	-0.0832258	0.275964	0.707647	0.817011
RAPH1	3784.01	-0.288385	0.230735	0.148093	0.291363
CD28	78.1364	-0.341006	0.565957	0.211781	0.370541
ICOS	25.4202	-0.821985	1.10869	0.049466	0.136426
9530026F06RIK	147.511	-0.19406	0.609605	0.452775	0.61629
PARD3B	365.743	-0.292007	0.369444	0.238402	0.401086
NRP2	11331.7	-0.253166	0.350235	0.298256	0.467765
INO80D	3406.2	-0.459025	0.246261	0.0271047	0.0894113
INO80DOS	275.818	-0.771123	0.394794	0.00426572	0.0249359
GM20342	381.151	-0.469512	0.336254	0.0552155	0.147609
NDUFS1	6633.93	0.224141	0.199723	0.211931	0.37067
EEF1B2	157405	0.193582	0.229016	0.329351	0.498835
GPR1	57.759	0.00384141	0.645016	NA	NA
ZDBF2	11390	-0.0514484	0.710413	0.838813	0.904517
ADAM23	443.302	-0.278245	0.401896	0.267693	0.434515
FASTKD2	2952	0.550199	0.31112	0.0202883	0.0738399
KLF7	12406.2	-0.0223969	0.31637	0.923878	0.956922
CREB1	5345.95	-0.0312465	0.15853	0.833448	0.902526
METTL21A	895.197	-0.0518222	0.2571	0.808283	0.885137
CCNYL1	850.806	-0.166392	0.412851	0.497167	0.654768
FZD5	1764.57	-0.557799	0.798362	0.0948208	0.214734
PLEKHM3	1325.78	-0.532853	0.436167	0.0500909	0.13766
D630023F18RIK	85.5273	-0.270119	0.432394	0.286029	0.454616
IDH1	8482.16	-0.288995	0.295954	0.20905	0.367478
PIKFYVE	2313.51	0.153516	0.178725	0.350364	0.520735
MAP2	11432.3	-0.468648	0.360646	0.0626388	0.161428
UNC80	1657.89	-0.0415046	0.311743	0.85884	0.915723
RPE	2854.78	0.138871	0.197289	0.435084	0.600598
KANSL1L	1604.64	-0.717423	0.335904	0.00373855	0.0226607
ACADL	2915.16	-1.3725	0.509711	9.06081e-05	0.00166911
MYL1	19.8441	0.135724	0.69904	0.600139	0.738193
LANCL1	5820.32	-0.192269	0.233168	0.338529	0.508356
ERBB4	87.0859	0.654255	0.983435	0.0790124	0.18927
IKZF2	693.837	-0.690924	0.536585	0.0235577	0.0817892
SPAG16	29.1476	-0.20614	0.516478	0.41436	0.581412
BARD1	1120.95	-0.0193055	0.277621	0.930868	0.960837
ABCA12	454.201	-1.33086	1.99924	NA	NA
ATIC	8321.41	0.349997	0.22736	0.0760271	0.184668
FN1	2386.19	-0.679447	0.545307	0.0264612	0.0880666
MREG	562.998	-0.404135	0.468779	0.132188	0.269575
D230017M19RIK	679.773	-0.318232	0.340984	0.190627	0.345036
PECR	3000.5	0.566325	0.311231	0.0169406	0.0645988
TMEM169	1110.14	-0.248034	0.375627	0.314807	0.483199
XRCC5	3139.57	0.12524	0.327985	0.597617	0.736258
2023-03-04	29.7124	-0.287813	0.58635	0.283242	0.451679
SMARCAL1	1002.63	0.148296	0.189229	0.389051	0.558406
RPL37A	413313	-0.0118662	0.255492	0.955529	0.974472
IGFBP2	8470	3.25857	0.829093	5.98133e-06	0.00022015
IGFBP5	2822.52	-3.78086	0.527062	8.9568e-14	8.72989e-11
TNS1	304.661	-1.70438	0.77666	0.000525156	0.00591509
CXCR2	52.5258	-0.208737	0.494978	0.406557	0.573677
ARPC2	26286.4	-0.110011	0.2486	0.599244	0.73764
AAMP	12589.3	-0.247774	0.172459	0.120392	0.252348
PNKD	10462.7	0.105839	0.246805	0.611575	0.746446
TMBIM1	910.453	-1.97587	1.10944	NA	NA
CATIP	21.2314	-0.333993	0.520531	0.211737	0.370509
SLC11A1	278.246	-0.751245	0.629937	0.0234126	0.0813818
CTDSP1	1079.16	-0.705279	0.487075	0.0165385	0.0635794
USP37	4115.15	-0.281444	0.279938	0.208879	0.367459
RQCD1	2617.87	0.0492798	0.22207	0.799773	0.879811
ZFP142	1051.82	0.23118	0.199402	0.197355	0.353206
BCS1L	2033.46	0.0476068	0.262533	0.825658	0.897252
RNF25	1184.36	-0.0697055	0.234993	0.729979	0.832766
STK36	188.751	-0.283883	0.383273	0.254698	0.419665
TTLL4	1797.42	0.282127	0.184637	0.0944414	0.214233
CYP27A1	248.739	-3.21336	0.755673	2.0472e-06	9.87789e-05
WNT6	2288.15	-5.47415	1.55295	1.14603e-06	6.6488e-05
WNT10A	807.102	-6.01909	1.19786	6.54207e-10	1.83933e-07
CDK5R2	624.077	-1.08387	0.705726	0.00501219	0.027873
CRYBA2	462.033	0.00851506	0.485262	0.971506	0.982952
IHH	32.1668	-0.160698	0.583654	NA	NA
NHEJ1	536.069	0.131482	0.234269	0.514153	0.669468
CNPPD1	1751.78	-0.346517	0.237788	0.088407	0.204641
FAM134A	4759.64	-0.439281	0.279018	0.0496912	0.136969
ZFAND2B	2621.98	-0.39784	0.264411	0.0669638	0.168795
ABCB6	1485.07	0.425806	0.300045	0.0668272	0.168596
ATG9A	1141.21	-0.758633	0.291842	0.000897784	0.00850104
ANKZF1	1312.56	-0.120002	0.263221	0.579357	0.722405
GLB1L	154.094	-0.612003	0.465694	0.0307347	0.097577
STK16	9347.54	0.120556	0.22843	0.542884	0.692459
TUBA4A	3211.31	-0.21712	0.571492	NA	NA
DNAJB2	1906.1	-0.755791	0.314946	0.00155984	0.0125578
PTPRN	1579.69	-0.70041	0.855201	0.0551456	0.147472
RESP18	2862.08	-3.7736	1.52022	0.000123482	0.00209432
DNPEP	5057.19	-0.313445	0.280154	0.161978	0.309639
DES	81.604	-0.259276	0.549729	0.320925	0.489864
SPEG	820.067	-0.388427	0.586648	0.167758	0.316918
GMPPA	1879.94	-0.202425	0.312016	0.387779	0.557393
ASIC4	391.259	-0.504973	0.919949	0.133716	0.271821
CHPF	1426.87	-0.0937219	0.219157	0.626303	0.758243
OBSL1	912.244	-0.0490384	0.279665	0.826211	0.897546
TMEM198	1335.59	-0.134516	0.374599	0.579197	0.722329
INHA	216.289	-0.602664	0.347812	0.0161817	0.0626105
STK11IP	554.085	-0.0760533	0.20722	0.680573	0.797721
SLC4A3	1840.87	-0.327796	0.344525	0.17944	0.331909
EPHA4	1216.37	-0.452031	0.48244	0.0997726	0.222427
SGPP2	2784.11	-0.230482	0.428359	0.356394	0.52719
FARSB	6224.86	0.284495	0.23129	0.154324	0.299313
MOGAT1	57.6366	-0.872262	1.21531	NA	NA
ACSL3	5525.05	0.344964	0.237578	0.0896604	0.206471
UTP14B	1172.14	0.171403	0.267773	0.432955	0.598789
SCG2	3187.87	-0.66199	0.726885	0.0508981	0.138973
AP1S3	371.383	-0.022686	0.402766	0.924731	0.956965
WDFY1	5199.09	0.110172	0.252994	0.602575	0.739747
MRPL44	4641.72	0.295679	0.249531	0.158807	0.305214
SERPINE2	4547.02	-0.782029	0.36747	0.00265842	0.0180186
CUL3	8973.15	-0.0937924	0.198775	0.600238	0.738193
DOCK10	1283.82	-0.14984	0.384773	0.538332	0.688969
NYAP2	3774.21	-0.170342	0.386072	0.485758	0.645619
IRS1	1618.68	-0.153347	0.500492	0.53373	0.685489
RHBDD1	428.196	-0.198078	0.317454	0.400782	0.568656
MFF	12573.1	-0.104592	0.232414	0.601861	0.739554
AGFG1	6252.08	0.0157419	0.242811	0.939171	0.965183
SPHKAP	74.494	-0.0802839	0.463833	0.738314	0.838186
PID1	758.368	-0.846871	0.644477	0.0140187	0.0563806
DNER	375.008	-0.574539	0.48872	0.0443305	0.125945
TRIP12	6873.5	-0.258348	0.226592	0.189631	0.344099
FBXO36	424.269	-0.067105	0.35403	0.779826	0.866276
SLC16A14	287.37	-1.54273	1.41328	NA	NA
A530032D15RIK	20.2714	-1.65773	1.3008	0.00615253	0.0320678
SP110	126.565	-2.07747	1.04332	0.000940139	0.00881079
SP140	179.112	-1.37129	0.85696	0.00318519	0.0204602
SP100	286.302	-1.86564	1.02926	0.00152332	0.0123934
A630001G21RIK	81.3079	-1.79819	1.00171	0.00161551	0.0128274
CAB39	5354.9	-0.0766561	0.207918	0.678947	0.796454
ITM2C	5485.34	-1.70948	0.39997	3.15482e-07	2.57667e-05
2810459M11RIK	13.95	-0.0494084	0.805517	NA	NA
PSMD1	13606.7	0.184039	0.213906	0.330419	0.500022
HTR2B	26.5504	-0.0680943	0.45345	0.776435	0.863423
ARMC9	1184.05	0.0458403	0.280454	0.837596	0.904272
B3GNT7	29.6545	-0.0808859	0.513675	0.73777	0.838017
NCL	125581	1.19142	0.344516	5.0539e-06	0.000193424
PTMA	966026	0.170463	0.245647	0.412068	0.57961
PDE6D	6671.57	-0.232117	0.323269	0.328523	0.49767
COPS7B	2071.77	0.358971	0.206293	0.0508357	0.138841
NPPC	320.922	-0.107441	0.344847	0.653903	0.777637
DIS3L2	1848.16	-0.0982289	0.166904	0.526988	0.679996
GM29374	138.207	-0.117603	0.693464	0.647027	0.772585
ECEL1	4065.36	-0.114052	0.594887	0.647374	0.772748
PRSS56	20.3388	-0.127007	0.503461	0.60315	0.740069
EIF4E2	16532.7	0.338923	0.232466	0.0906704	0.207917
GIGYF2	4509.38	-0.268254	0.199935	0.135401	0.274026
3110079O15RIK	16.0582	-0.567083	0.776443	0.0881067	0.204215
NGEF	71.4983	-1.21959	1.11193	0.0137127	0.0555038
INPP5D	285.389	-1.34785	0.847735	0.00332618	0.0209151
ATG16L1	2065.66	-0.0616949	0.180637	0.709903	0.818491
SAG	293.477	0.310992	0.289175	0.171997	0.322028
DGKD	2754.01	0.233451	0.219235	0.225121	0.386118
USP40	1798.46	-0.279751	0.251829	0.184963	0.338247
UGT1A7C	73.9343	-2.01096	1.73004	NA	NA
DNAJB3	374.25	-0.0479781	0.411809	0.841683	0.905809
HJURP	16205.1	0.0746027	0.288395	0.74195	0.839919
ARL4C	5095.47	-0.609793	0.315485	0.0107107	0.0466319
SH3BP4	1093.19	0.0822587	0.185761	0.62778	0.759654
AGAP1	6776.75	-0.190421	0.263912	0.379917	0.550321
ACKR3	175.784	-0.0999368	0.493444	0.679581	0.796942
COPS8	10181	0.20672	0.254908	0.33083	0.500387
COL6A3	356.559	-0.588844	0.732998	0.0740282	0.181198
MLPH	141.04	-0.061078	0.669353	NA	NA
LRRFIP1	3200.51	0.504859	0.664852	0.100767	0.224095
RAMP1	117.289	-0.699643	0.74728	0.0442524	0.125821
UBE2F	4654.32	0.510427	0.20805	0.00561837	0.0302432
SCLY	421.995	-0.26227	0.309021	0.262547	0.428666
FAM132B	37.3445	-0.180637	0.545392	0.473121	0.634662
ILKAP	11500	0.188799	0.222713	0.332077	0.501806
HES6	11391.7	0.502087	0.417005	0.0592794	0.155365
PER2	219.524	0.480747	0.421372	0.0706718	0.17533
TRAF3IP1	1295.85	0.0531774	0.233109	0.79122	0.874256
ASB1	1208.26	-0.316243	0.340526	0.193144	0.34814
TWIST2	232.105	-1.1992	1.39344	0.0214237	0.0764497
HDAC4	1702.63	-1.01311	0.368914	0.000139028	0.00229283
GM26720	66.9139	-0.480936	0.398961	0.0656679	0.166591
NDUFA10	23305.9	0.311049	0.229671	0.117542	0.248081
MYEOV2	22655	-0.226497	0.198829	0.20559	0.362966
GPC1	2476.22	-0.697235	0.390214	0.00885582	0.0410892
GM29480	11.049	-0.0478889	0.46535	0.841185	0.905774
DUSP28	1345.07	-0.163353	0.241698	0.427098	0.593158
RNPEPL1	1867.18	-0.71263	0.410667	0.00910988	0.0417883
9430060I03RIK	251.107	-0.510225	0.36888	0.0454414	0.128551
CAPN10	3138.45	-0.198985	0.313375	0.396559	0.564418
GPR35	124.475	-0.584339	0.608466	0.0585842	0.154162
KIF1A	5330.37	-0.302375	0.335908	0.210872	0.369482
SNED1	57.116	-2.51414	0.780657	4.53728e-05	0.000980722
MTERF4	2696	-0.0286565	0.288057	0.899275	0.942251
GM28535	78.3833	0.0317701	0.362341	0.894796	0.939913
PASK	819.074	-0.102213	0.293088	0.654239	0.77783
PPP1R7	7970.74	0.359077	0.258069	0.0935541	0.212881
ANO7	28.9662	-0.122338	0.70541	NA	NA
HDLBP	9048.91	-0.166948	0.277023	0.45304	0.616363
2023-09-02	11210.1	0.00438299	0.232267	0.98255	0.990204
FARP2	438.426	-0.294564	0.294195	0.199252	0.355425
STK25	8271.82	-0.19478	0.263078	0.368268	0.538461
BOK	7178.54	1.3819	0.578373	0.00026342	0.00368321
THAP4	1076.83	0.196322	0.266034	0.367472	0.537621
ATG4B	2850.35	0.179088	0.184368	0.288118	0.456765
DTYMK	27762.3	0.330455	0.295234	0.150857	0.294818
ING5	2054.52	0.196638	0.290231	0.387563	0.557146
D2HGDH	555.931	-0.500637	0.251429	0.0172645	0.0655431
FAM174A	4774.04	-0.383983	0.257539	0.0725345	0.178585
ST8SIA4	583.004	-0.261295	0.41199	0.297709	0.467309
D1ERTD622E	1547.79	0.242709	0.212578	0.197139	0.353034
PPIP5K2	6198.72	0.357989	0.239259	0.0795446	0.190161
GIN1	3133.95	-0.00702906	0.249842	0.973295	0.984227
PAM	5566.89	-1.2219	0.552724	0.000527828	0.00592692
GM7967	77.9698	-1.27546	1.01037	0.00864104	0.0404262
RNF152	198.458	-0.229591	0.56785	0.37562	0.545827
GM17634	30.8312	-0.368655	0.886077	NA	NA
PIGN	815.832	-0.487511	0.341786	0.0482918	0.134456
2310035C23RIK	3634.55	-0.117574	0.22158	0.544435	0.69359
TNFRSF11A	213.874	-1.43922	0.86816	0.00260769	0.0177488
GM7160	268.836	-0.390554	0.366292	0.119243	0.250553
ZCCHC2	1211.16	-0.154594	0.260739	0.472859	0.634471
PHLPP1	541.565	-0.388635	0.278098	0.0819303	0.194042
BCL2	921.866	-0.0368791	0.265982	0.865465	0.920627
KDSR	2118.44	-0.145691	0.231661	0.466405	0.628633
VPS4B	5093.44	-0.172554	0.214644	0.362713	0.533269
SERPINB8	143.784	-1.98075	1.33082	NA	NA
CDH7	5.69076	0.108338	0.874707	NA	NA
CDH19	68.3038	-0.337072	0.895957	0.259655	0.42534
DSEL	815.478	-0.305271	0.498562	0.24411	0.407733
CNTNAP5A	221.72	-0.209438	0.854365	0.440729	0.605474
TSN	34094.6	-0.037188	0.272758	0.866118	0.92097
NIFK	11018.6	0.639247	0.22118	0.00084832	0.00814877
CLASP1	6500.64	-0.133673	0.192424	0.443597	0.608214
2900060B14RIK	645.175	-0.482379	0.258534	0.0242137	0.083256
TFCP2L1	117.89	-0.164009	0.606115	NA	NA
GLI2	69.0246	0.299918	0.705224	0.28671	0.455175
INHBB	109.775	-0.374744	0.530699	0.170268	0.319759
RALB	2252.42	-0.769797	0.398777	0.00452596	0.0259285
TMEM185B	986.371	-0.22573	0.253137	0.286297	0.454816
EPB41L5	1028.04	-0.192796	0.271876	0.381715	0.552268
PTPN4	2813.44	-0.447437	0.292585	0.0512368	0.139672
TMEM177	624.487	0.115659	0.303091	0.617109	0.750468
TMEM37	248.652	-0.581268	0.606052	0.0592875	0.155365
DBI	44051	-0.342339	0.375699	0.172053	0.322037
3110009E18RIK	1858.17	0.355703	0.250516	0.0907343	0.208019
STEAP3	233.638	0.0757918	0.403949	0.753251	0.848289
MARCO	189.583	-0.660295	0.943221	0.0740084	0.181198
INSIG2	3143.28	-0.453829	0.271586	0.0395367	0.11593
CCDC93	1015.71	0.0492094	0.174816	0.760502	0.853903
HTR5B	7.58452	0.58467	1.24066	0.095856	0.216448
DDX18	11083.6	0.514442	0.245531	0.0129451	0.0532072
ACTR3	13230.7	-0.0705504	0.232624	0.725061	0.828998
SLC35F5	829.794	-0.617603	0.315789	0.00979042	0.0439202
GPR39	47.3251	-0.821788	0.920853	0.0375973	0.112155
LYPD1	5562.56	-0.175674	0.491966	0.478864	0.639886
NCKAP5	371.413	0.612754	0.506933	0.0361273	0.109173
MGAT5	1811.07	-1.05373	0.28809	3.52692e-06	0.000148171
TMEM163	238.523	0.749521	0.66466	0.0268341	0.0889271
2900009J06RIK	325.055	0.133559	0.219162	0.48772	0.647136
CCNT2	5266.74	-0.329715	0.234941	0.102251	0.226081
RAB3GAP1	3404.95	-0.588124	0.227842	0.00272166	0.0182913
ZRANB3	679.008	-0.149337	0.3009	0.517704	0.672834
R3HDM1	12339.8	0.0611725	0.253825	0.772906	0.861009
UBXN4	14864.2	0.0597085	0.226785	0.762007	0.854533
MCM6	11988.1	0.0465475	0.294565	0.838633	0.904517
DARS	6953.19	0.244725	0.251892	0.246273	0.410314
CXCR4	578.731	-0.627264	0.51942	0.0342072	0.105043
THSD7B	724.539	-0.28037	0.516279	0.282489	0.450809
CD55	625.028	-2.46179	0.874665	0.00012735	0.00213761
PFKFB2	189.007	-0.57194	0.313506	0.0162798	0.0628233
YOD1	1306.77	-0.0545959	0.170539	0.7299	0.832766
AA986860	90.3044	-0.545403	0.79783	NA	NA
FCMR	154.382	-2.04046	1.38834	0.00306849	0.0198942
IL19	72.9843	-1.27488	1.50326	NA	NA
IL10	11.5647	-0.220534	0.721502	0.415661	0.582439
MAPKAPK2	2122.56	-0.24174	0.28412	0.283705	0.452091
DYRK3	1621.03	0.493355	0.388538	0.0572081	0.151573
EIF2D	2046.63	0.128948	0.223864	0.509262	0.665609
RASSF5	310.081	-3.09933	1.03368	7.63037e-05	0.00145884
IKBKE	142.703	-2.0948	1.11536	0.00122851	0.0107293
SRGAP2	2538.77	-0.0387889	0.22586	0.843595	0.907065
FAM72A	604.328	0.501107	0.361318	0.0474115	0.132738
CTSE	734.383	0.00598518	0.780064	NA	NA
RAB7B	296.263	-1.30151	1.00077	0.00765221	0.0372545
SLC41A1	823.209	-0.361543	0.296647	0.11712	0.247556
RAB29	172.711	-1.73095	0.953317	0.00154695	0.0124953
NUCKS1	38217	0.152088	0.162478	0.316218	0.484705
SLC45A3	86.9304	-0.469559	0.639539	0.116601	0.246987
ELK4	1541.74	-0.516612	0.326221	0.0329856	0.102454
MFSD4	525.592	-0.519542	0.338479	0.0349545	0.106567
CDK18	150.077	-1.28983	1.05228	0.009366	0.0426251
LEMD1	72.9644	-0.000405975	0.520825	0.998648	0.999195
KLHDC8A	65.9618	-0.813865	0.874893	0.0352549	0.107225
NUAK2	220.689	-2.04994	1.21386	0.00193059	0.0144312
TMCC2	1303.33	-0.0106633	0.320826	0.963857	0.97942
DSTYK	1157.37	-1.44483	0.378727	1.0903e-06	6.3761e-05
RBBP5	1312.31	0.109577	0.202058	0.545439	0.694567
TMEM81	80.4221	-0.295189	0.42099	0.245217	0.409114
CNTN2	342.298	0.0648358	0.465305	0.786706	0.871072
NFASC	3570.86	-0.189978	0.406707	0.440364	0.605087
LRRN2	420.832	-0.775784	0.594981	0.0173384	0.0657724
MDM4	6241.86	-0.170501	0.227389	0.387973	0.557393
PIK3C2B	1095.93	-0.415175	0.207769	0.0245272	0.0838491
PPP1R15B	2767.57	-0.0270636	0.261869	0.900205	0.942697
PLEKHA6	1840.75	-0.227466	0.43018	0.362487	0.533156
REN1	29.8497	-0.619752	1.09984	NA	NA
ETNK2	157.57	-1.91245	1.12025	0.00195647	0.0145659
SOX13	48.3176	-0.899053	1.11793	NA	NA
SNRPE	101539	0.362999	0.231891	0.0694283	0.173068
ZC3H11A	810.901	-0.605639	0.24607	0.0033667	0.0210347
GM38394	172.842	-0.207765	0.254252	0.327649	0.496911
LAX1	21.6886	-1.62747	1.46287	0.00849432	0.0400216
ATP2B4	571.003	-3.01096	0.628775	2.57783e-07	2.31214e-05
OPTC	46.1255	-2.3571	1.36381	NA	NA
PRELP	270.352	-1.35788	1.50696	NA	NA
FMOD	26.0809	-0.0256982	0.772085	0.918848	0.953845
BTG2	6090.3	-0.865149	0.654462	0.0131767	0.0539012
CHIL1	14.545	-0.323096	0.813482	0.271251	0.43815
PPFIA4	219.276	-1.19313	0.726215	0.00321934	0.0205628
TMEM183A	5406.15	0.289888	0.173564	0.0706085	0.175233
CYB5R1	1418.76	-0.0282325	0.337338	0.905605	0.946319
ADIPOR1	7217.32	-0.300841	0.205562	0.10103	0.224468
KLHL12	1183.35	-0.155124	0.149167	0.270866	0.43775
RABIF	2314.54	-0.0759559	0.220236	0.694136	0.807919
KDM5B	9112.87	0.0710399	0.255713	0.738635	0.838247
SYT2	696.363	0.623217	0.625628	0.0489276	0.135503
PPP1R12B	1346.27	-0.147784	0.253814	0.48576	0.645619
UBE2T	9731.85	0.100719	0.332601	0.671957	0.791046
LGR6	92.3922	-2.8386	1.06704	NA	NA
PTPN7	35.3147	-0.611567	0.777779	0.0717992	0.177183
ARL8A	7110.75	-0.438208	0.292736	0.0562653	0.149781
GPR37L1	138.913	-0.655264	0.976816	0.0782167	0.188111
RNPEP	3116.67	-1.05454	0.458178	0.000531094	0.00595902
TIMM17A	23387.4	0.224354	0.275483	0.312177	0.480526
LMOD1	18.6091	-0.176792	0.72204	0.50465	0.661465
SHISA4	2007.79	-0.590375	0.459826	0.035379	0.107523
IPO9	3452.5	-0.106207	0.234222	0.598162	0.736804
NAV1	5975.05	0.125107	0.218752	0.515119	0.670379
GM38399	73.9483	-1.65605	0.831508	0.000946688	0.00882864
CSRP1	5419.56	-1.83041	0.642962	7.7742e-05	0.00147896
PHLDA3	5175.74	-1.94806	0.613504	3.18661e-05	0.000768784
TNNI1	845.116	-5.799	0.973571	7.24793e-12	3.21105e-09
TNNT2	243.582	-4.27509	0.980153	5.20462e-07	3.72997e-05
PKP1	4925.95	-2.17575	2.36578	NA	NA
TMEM9	4545.28	-0.308394	0.305474	0.186396	0.340143
KIF21B	118.964	-0.526296	0.659165	0.0893058	0.206036
5730559C18RIK	325.456	-1.35043	1.55825	NA	NA
CAMSAP2	4424.67	-0.305658	0.248026	0.143683	0.285192
DDX59	606.942	-0.194721	0.242624	0.344987	0.514769
KIF14	1555.33	0.0801296	0.291833	0.72496	0.828998
ZFP281	1793.2	0.184934	0.209016	0.319812	0.488778
GM19705	86.62	0.141056	0.344634	0.556889	0.703814
A430106G13RIK	38.6419	-0.202723	0.650155	0.440843	0.605517
PTPRC	974.049	-1.29116	0.810086	0.00341517	0.0212916
NEK7	1155.54	-0.633906	0.488047	0.0287254	0.0929802
2310009B15RIK	3515.06	0.248368	0.184586	0.140946	0.28149
DENND1B	1557.2	-0.345702	0.254968	0.103914	0.228681
ZBTB41	3611.75	-0.19258	0.201995	0.287745	0.456273
ASPM	6338.42	0.0255532	0.344747	0.914834	0.95161
CFH	236.291	-0.553819	0.673434	0.0793297	0.189817
KCNT2	75.2481	-0.299755	0.822053	0.300708	0.469888
CDC73	4623.6	0.169878	0.190858	0.327059	0.496378
B3GALT2	169.8	-1.57153	0.738626	0.000625307	0.00660548
GLRX2	11071.1	0.273175	0.191211	0.115364	0.245151
TROVE2	5132.9	0.0466751	0.227305	0.813149	0.888242
UCHL5	8342.18	0.590817	0.227165	0.0025449	0.0174351
RGS2	1385.74	-0.0398588	0.377137	0.868468	0.922696
RGS1	1966.04	-0.718785	0.588673	0.0243416	0.0834993
RGS18	35.4765	-0.9227	1.00417	0.0300336	0.0959554
BRINP3	27.2779	0.206343	0.805852	0.448089	0.611957
PLA2G4A	268.037	-1.60568	1.15086	0.00485617	0.0272961
PTGS2	241.729	-1.38603	1.21761	0.0105281	0.0460344
BC003331	3728.63	-0.0672946	0.293925	0.768277	0.858273
TPR	29331.4	0.452488	0.248181	0.0302032	0.0963707
PRG4	89.4544	-0.215219	0.707556	0.424043	0.590328
HMCN1	33.1877	-0.0461396	0.515505	0.847617	0.908916
GM10138	550.035	0.0716599	0.220388	0.710769	0.819011
IVNS1ABP	11254.9	0.414283	0.175082	0.0101941	0.0450539
SWT1	3758.18	-0.0456697	0.201166	0.800402	0.880171
TRMT1L	1573.24	-0.15969	0.189238	0.35366	0.524339
RNF2	3452.1	0.256062	0.227884	0.195339	0.3508
FAM129A	547.378	0.0803787	0.478462	0.738161	0.83817
2810414N06RIK	74.6068	-0.123167	0.407713	0.611975	0.746648
EDEM3	1304.9	-0.369156	0.220829	0.0560506	0.1494
1700025G04RIK	6486.96	0.293752	0.266145	0.177822	0.329793
TSEN15	6503.55	0.090432	0.28513	0.688318	0.803835
COLGALT2	66.5399	-0.106095	0.534189	NA	NA
RGL1	526.789	-0.484821	0.354046	0.0527996	0.142818
ARPC5	16330.7	-0.242007	0.141911	0.0725068	0.17855
NCF2	304.88	-0.635809	0.573612	0.0390131	0.114836
SMG7	4643.96	-0.0881368	0.167274	0.571023	0.715068
NMNAT2	957.112	0.402871	0.391497	0.115806	0.245766
LAMC2	740.214	-1.74248	1.78059	NA	NA
LAMC1	1375.32	-0.132545	0.231189	0.506991	0.66376
SHCBP1L	44.0912	0.125443	0.38652	0.605241	0.741712
DHX9	19089.8	0.174281	0.18848	0.30984	0.47822
NPL	886.863	-2.24566	0.658637	2.21597e-05	0.00059445
RGS8	40.2365	0.3746	0.540419	0.172187	0.322203
RGS16	407.768	0.828013	0.865338	0.0324598	0.101294
RNASEL	840.945	-2.53421	0.426935	7.5987e-10	2.05728e-07
TEDDM2	69.3439	-0.526783	0.365611	0.0385351	0.114115
GLUL	6901.37	-0.560519	0.349918	0.0253271	0.0855707
CACNA1E	793.069	-1.25694	0.98803	0.00856378	0.0401934
GM9530	38.4858	-0.384877	0.475965	0.150456	0.294269
IER5	4297.59	-0.332186	0.361903	0.180129	0.332888
MR1	71.5156	-1.00027	0.870201	0.015697	0.0612464
STX6	4302.59	-0.375052	0.241316	0.0677016	0.170216
BC034090	569.528	-0.00579943	0.437029	0.980623	0.988944
XPR1	3093.99	-0.506274	0.232025	0.0111031	0.0478157
ACBD6	15298.2	0.27821	0.261351	0.197209	0.353082
LHX4	54.7288	0.0526983	0.444827	0.825754	0.897252
QSOX1	1004.91	-0.420069	0.492919	0.124216	0.257739
CEP350	4819.82	-0.465792	0.252914	0.0274354	0.0901898
TOR1AIP1	2715.14	-0.289167	0.212359	0.123979	0.257568
TOR1AIP2	5034.79	-0.421377	0.227277	0.0324268	0.101234
FAM163A	1940.83	-0.279875	0.580283	0.293802	0.462863
TDRD5	30.2366	0.0818194	0.456808	0.733583	0.835237
GM2000	5290.11	0.0277837	0.34335	0.907378	0.947359
SOAT1	1227.57	-0.254208	0.298835	0.270765	0.437703
GM10031	391.558	0.0187859	0.307472	0.935537	0.963317
ABL2	2205.22	0.111702	0.230216	0.574948	0.718623
TOR3A	297.474	-1.01159	0.749574	0.00926574	0.0423203
FAM20B	1807.8	-0.750604	0.41563	0.00655566	0.0335587
RALGPS2	8368.88	0.212081	0.163037	0.163379	0.311543
ANGPTL1	10.8237	0.131814	0.729987	0.612092	0.746665
RASAL2	1554.01	0.0312728	0.191796	0.857407	0.915228
BC026585	148.432	-0.333634	0.431178	0.195791	0.351414
SEC16B	22.3556	-0.274998	0.647205	0.312669	0.481029
BRINP2	1648.42	-0.673771	0.614216	0.0352236	0.107218
ASTN1	2496.27	-0.377815	0.356963	0.128044	0.263439
RFWD2	4803.97	-0.022412	0.165491	0.884417	0.933115
TNR	307.16	-1.33408	1.11092	0.00957124	0.0432021
4930523C07RIK	373.352	-1.72225	1.24515	0.00462602	0.0263983
TNN	6.54691	-0.020425	0.848885	NA	NA
MRPS14	24938.1	0.193831	0.200521	0.281919	0.450258
CACYBP	52163.5	0.796815	0.296804	0.000550778	0.00610962
RABGAP1L	2431.28	-1.04522	0.504319	0.00111688	0.0100238
RC3H1	3482.06	-0.221842	0.150335	0.117772	0.248351
SERPINC1	57.149	-0.311831	0.36275	0.207331	0.365158
ZBTB37	1487.21	-0.14226	0.295754	0.534842	0.686032
DARS2	1167.14	0.117499	0.284205	0.601771	0.739505
CENPL	1659.83	-0.233743	0.332609	0.329419	0.498835
KLHL20	1408.98	-0.252946	0.216077	0.184085	0.337173
ANKRD45	872.559	-1.31062	0.97229	0.00669945	0.0341187
PRDX6	45883.5	0.982391	0.345887	0.000115295	0.00200359
SUCO	3856.4	-0.24239	0.261944	0.261793	0.427835
PIGC	769.936	-0.519158	0.258218	0.0151194	0.0597588
DNM3	683.845	-3.00283	0.641954	4.15032e-07	3.12771e-05
DNM3OS	70.5283	-1.44714	1.1684	0.00793481	0.0381351
METTL13	1749.37	0.741547	0.246435	0.000302431	0.00407055
VAMP4	3400.81	-0.25647	0.181925	0.12395	0.257554
MYOC	12.101	-0.785258	1.43227	NA	NA
PRRC2C	29239.8	0.124242	0.1821	0.456714	0.619311
FMO1	1051.11	2.82274	1.61499	0.000972799	0.00904153
FMO2	65.5504	0.234583	0.697608	0.386999	0.556661
PRRX1	109.446	-0.337809	0.489297	0.201735	0.358804
GORAB	1615.34	-0.039777	0.279795	0.858674	0.915723
KIFAP3	7690.72	-0.240315	0.282198	0.284943	0.453305
SCYL3	770.671	-0.0627501	0.207385	0.73426	0.83579
BC055324	910.993	0.0772611	0.28267	0.730751	0.833352
METTL18	546.891	0.106102	0.281379	0.63585	0.764874
SELE	40.5712	-0.713764	1.29539	0.0677395	0.170271
SELL	116.954	-0.975996	1.05539	0.0273451	0.0899811
SELP	281.857	-3.12787	1.52187	NA	NA
F5	39.0439	-0.137704	0.757969	NA	NA
SLC19A2	298.37	-0.253613	0.394401	0.308299	0.476664
CCDC181	991.111	-0.271428	0.341882	0.262616	0.428701
BLZF1	2107.29	-0.0858516	0.262141	0.690977	0.805901
NME7	2254.75	-0.050385	0.252308	0.811463	0.887023
ATP1B1	7635.65	-0.461949	0.448868	0.086977	0.202388
DPT	95.5619	-0.550746	0.795184	0.0974816	0.218955
4930568G15RIK	22.3093	-0.126542	0.618465	0.615949	0.750066
SFT2D2	722.455	-0.657577	0.695795	0.0484056	0.134512
TIPRL	11702.6	-0.0477775	0.279526	0.830571	0.900344
GPR161	407.658	-0.118859	0.237478	0.5589	0.705236
DCAF6	1066.54	-0.831637	0.33565	0.000804021	0.00784175
MPC2	22392.3	-0.192638	0.241526	0.34877	0.518825
MPZL1	2915.82	-0.139224	0.225113	0.47781	0.638945
RCSD1	105.526	-0.987805	0.807194	0.0132826	0.0542887
CREG1	5047.5	-0.306668	0.344415	0.208137	0.366357
CD247	56.3535	-0.711552	0.619909	0.0286343	0.0927616
POU2F1	2570.45	-0.0522429	0.18785	0.760236	0.853844
GPA33	50.2076	0.0229534	0.718225	NA	NA
ILDR2	87.215	-1.24591	0.799241	0.00391625	0.0234366
GM15853	65.6722	-0.67871	0.561903	0.0284093	0.0922987
TADA1	2232.27	-0.0298253	0.244529	0.885547	0.933451
POGK	2959.91	0.189953	0.200864	0.2923	0.461144
GM16701	27.8944	-0.187923	0.628038	0.468699	0.630684
GM16701.1	47.7479	-1.67763	1.11954	0.00361362	0.022157
FAM78B	561.482	-0.12349	0.436683	0.610956	0.745902
UCK2	5198.89	0.988705	0.362156	0.000163071	0.00258342
TMCO1	11783.2	-0.423192	0.190585	0.0142664	0.0572063
ALDH9A1	2842.43	0.179648	0.269377	0.412685	0.580184
MGST3	9071.06	-0.379711	0.486457	0.15729	0.303494
RXRG	57.6702	0.25842	0.606664	0.331771	0.501394
PBX1	8625.6	-0.112351	0.241778	0.584997	0.726402
NUF2	5099.83	-0.0644994	0.330653	0.785736	0.870262
RGS5	1468.22	-0.382233	0.593402	0.174616	0.32554
RGS4	11061.6	0.0500661	0.44001	0.834347	0.903032
HSD17B7	2600.79	-0.0276265	0.316767	0.906216	0.946679
3110045C21RIK	304.94	-0.205193	0.389576	0.404426	0.57205
DDR2	1234.16	4.00679	0.883473	3.58185e-07	2.77072e-05
UAP1	2616.76	-0.408752	0.247521	0.0500276	0.137622
UHMK1	2102.3	0.00225151	0.260816	0.991657	0.995296
SH2D1B1	78.835	-1.64564	0.853637	0.00113896	0.0101795
GM7694	52.9889	-0.466378	0.530321	0.0997296	0.22241
NOS1AP	233.783	-0.49003	0.30875	0.0377645	0.112488
OLFML2B	164.041	-1.35278	0.78167	0.00219403	0.0157316
ATF6	2333.49	-0.274252	0.225111	0.161834	0.309525
DUSP12	3207.48	0.893091	0.259318	2.28689e-05	0.000609005
GM26620	56.7368	0.381135	0.321681	0.111093	0.239025
FCRLA	71.4701	-1.16403	1.17037	0.018304	0.0685111
FCGR2B	596.862	-0.459832	0.548423	0.106974	0.232369
FCGR4	398.456	-0.822551	0.702715	0.0205319	0.0745041
FCGR3	976.507	-0.227307	0.423285	0.362068	0.532699
CFAP126	47.5982	-0.419006	0.512081	0.128666	0.264384
SDHC	7155.01	0.181042	0.238132	0.374173	0.544428
PCP4L1	17.0972	-0.0182829	0.682865	0.941883	0.967017
TOMM40L	1212.1	-0.13214	0.233112	0.510651	0.666907
APOA2	212.84	-0.775522	0.509804	0.0109312	0.0473242
FCER1G	9052.15	-0.84359	0.603839	0.0116695	0.0496295
NDUFS2	20188.5	0.257357	0.235371	0.202919	0.360183
ADAMTS4	76.5849	-0.10315	0.380595	0.669802	0.788998
B4GALT3	2426.07	0.0742836	0.203409	0.683438	0.800182
PPOX	1257.57	-0.537338	0.324276	0.0262701	0.0876468
USP21	848.939	-0.148052	0.176151	0.362048	0.532699
UFC1	13580.5	-0.0531968	0.225791	0.786669	0.871072
GM20045	310.539	-0.318009	0.397982	0.208495	0.366944
DEDD	1625.13	-0.453342	0.204463	0.0128609	0.0530399
NIT1	3257.27	-0.478581	0.280533	0.0329974	0.102468
PFDN2	42094.5	0.4282	0.246474	0.0394765	0.1158
KLHDC9	259.135	-0.322473	0.460688	0.21517	0.37432
PVRL4	403.47	-3.75005	1.4797	NA	NA
ARHGAP30	271.899	-1.27617	0.856943	0.004663	0.0265678
USF1	7017.24	0.197931	0.28361	0.379352	0.54975
TSTD1	153.598	-0.626622	0.75283	NA	NA
F11R	1102.34	-2.57937	1.39334	NA	NA
B930036N10RIK	732.351	-0.362029	0.289729	0.112506	0.241105
ALYREF2	769.481	0.192782	0.253562	0.362942	0.533395
CD244	70.7925	-1.28182	0.79689	0.00329473	0.0207893
LY9	191.579	-0.554773	0.613277	0.0700986	0.174411
SLAMF7	94.9808	-0.675176	0.725196	0.0474439	0.132741
CD48	551.923	-1.26786	0.787742	0.00332083	0.0208909
SLAMF1	64.9798	0.0934303	0.396294	0.699118	0.811393
CD84	481.736	-0.596884	0.606393	0.0542003	0.145654
SLAMF6	74.6466	-1.25062	1.1439	0.01337	0.0545393
VANGL2	2337.83	-0.105604	0.20481	0.564126	0.709831
NHLH1	136.334	0.859008	1.08857	0.0428336	0.122742
NCSTN	2363.61	-0.418342	0.291853	0.0678999	0.170492
COPA	6916.21	-0.382657	0.199607	0.0327235	0.101919
PEX19	4704.98	-0.251328	0.237878	0.216928	0.376349
DCAF8	4189.04	-0.228458	0.199203	0.202341	0.359487
PEA15A	2079.74	-0.98805	0.328891	6.30543e-05	0.00125765
IGSF8	5291.88	0.547293	0.283401	0.0152653	0.0601015
ATP1A2	146.9	-1.5421	1.27829	0.00785059	0.0378964
KCNJ10	95.5377	-0.931263	0.901443	0.0229931	0.0803631
PIGM	1474.41	0.105406	0.261997	0.625412	0.757534
SLAMF9	131.571	-1.07884	0.735672	0.00612144	0.0319741
IGSF9	2443.24	-0.279991	0.352727	0.252239	0.417101
TAGLN2	12406.1	-3.22064	0.831611	7.26854e-06	0.000253944
SLAMF8	21.1868	-0.633274	0.785787	NA	NA
DUSP23	371.434	-0.143732	0.50978	0.559036	0.705301
ACKR1	140.091	-1.02119	0.718998	0.00756829	0.0370433
CADM3	500.352	-0.683517	0.49951	0.0208954	0.0751034
AIM2	204.809	-1.63801	0.649997	0.000185969	0.0028351
GM4955	30.3762	-1.16878	1.32595	0.0220663	0.0780568
BC094916	31.7283	-1.23255	1.39886	0.0198545	0.0727319
PYDC4	596.843	-1.45325	1.22661	0.00892077	0.0412727
PYHIN1	131.124	-1.79464	1.15379	0.00296633	0.0194387
AI607873	367.055	-0.842517	0.739581	0.0210982	0.0756903
IFI204	236.151	-1.42098	0.973834	0.00459644	0.0262602
MNDAL	352.105	-1.41112	0.990631	0.00507954	0.0281512
MNDA	87.6367	-1.06617	0.952797	0.0155	0.0607047
IFI203	322.472	-1.3029	0.995048	0.00746753	0.036747
IFI202B	535.572	-0.527153	1.17941	NA	NA
IFI205	54.1923	-1.08432	1.27133	0.026312	0.0877492
FMN2	844.655	-0.200069	0.365512	0.41207	0.57961
GREM2	13.8087	-0.71912	1.08758	0.0682615	0.170977
RGS7	1895.32	-0.0996925	0.377704	0.680051	0.797352
FH1	10447.5	0.242153	0.304035	0.29744	0.467006
KMO	25.947	-0.746996	0.990221	0.0562986	0.149815
OPN3	404.279	0.550037	0.343831	0.0268846	0.0889662
CHML	869.697	0.0280013	0.315753	0.904859	0.945742
EXO1	3068.16	0.213968	0.320428	0.365909	0.536054
PLD5	71.409	-1.0531	0.993791	0.0181829	0.0681325
RBM8A2	110.665	0.256624	0.39356	0.302747	0.471671
CEP170	8243.04	0.0109074	0.307641	0.962551	0.978888
SDCCAG8	1651.16	-0.284951	0.282348	0.205244	0.362706
AKT3	3114.13	-0.125921	0.346117	0.599895	0.73813
ZBTB18	1856.46	0.159416	0.295742	0.486885	0.646292
ADSS	5199.78	0.167686	0.198687	0.348548	0.518548
DESI2	6254.55	0.313145	0.204646	0.0867236	0.201927
B230369F24RIK	561.952	-0.846846	0.461097	0.00404222	0.0239648
COX20	3563.92	-0.892973	0.37071	0.000705787	0.00721964
GM16586	2471.49	0.052479	0.223221	0.787832	0.871923
HNRNPU	15148.8	0.276999	0.150813	0.0513899	0.139973
EFCAB2	461.987	0.0143036	0.294178	0.95007	0.971708
KIF26B	3520.98	-0.360769	0.474836	0.173827	0.324506
SMYD3	2379.45	0.271666	0.233961	0.177152	0.328717
TFB2M	1290.58	0.293159	0.219418	0.127772	0.262992
CNST	1271.6	-0.358128	0.259349	0.0954007	0.215606
SCCPDH	2539.51	-0.246238	0.327126	0.302199	0.471162
AHCTF1	5379.03	0.25835	0.216492	0.175475	0.326642
CDC42BPA	3677.97	-0.274497	0.24041	0.180449	0.333224
ADCK3	271.441	-0.161092	0.321992	0.495629	0.653603
PSEN2	1046.87	-0.599831	0.321425	0.0128847	0.053108
ITPKB	316.47	-1.98451	0.77228	0.000200927	0.00300604
PARP1	13635.3	0.659884	0.271807	0.00264249	0.0179272
LIN9	2960.4	0.0169643	0.280312	0.939517	0.965401
ACBD3	6327.5	-0.189373	0.234696	0.347963	0.517914
H3F3A	255682	-0.149965	0.256387	0.481962	0.642089
GM17275	187.796	-0.648158	0.534777	0.0314078	0.098919
H3F3AOS	200.829	-0.395748	0.344267	0.107255	0.232905
SDE2	4787.37	0.0521233	0.236843	0.797362	0.878149
PYCR2	10100.1	0.321905	0.280533	0.15127	0.295349
LEFTY1	122.053	-2.277	0.750703	6.67839e-05	0.00132122
TMEM63A	435.657	-1.63091	1.31425	NA	NA
EPHX1	2126.82	-1.54392	1.05373	0.00421885	0.0247411
NVL	6512.49	0.0641365	0.209758	0.730822	0.833369
CNIH4	13624.2	0.295689	0.242977	0.151844	0.296232
WDR26	6354.93	-0.0955156	0.196672	0.590502	0.730784
CNIH3	197.251	0.89064	1.00698	0.0339563	0.104512
LBR	3907.88	0.232602	0.227407	0.238844	0.401599
ENAH	11521.8	-0.0403355	0.211473	0.829721	0.899946
SRP9	21261.3	0.165499	0.138881	0.21064	0.369207
DEGS1	5313.34	-0.306063	0.344945	0.209215	0.367547
FBXO28	2407.74	-0.101032	0.219726	0.600312	0.738193
TRP53BP2	3006.69	0.322713	0.299968	0.163622	0.311885
CAPN2	1921.15	-0.672549	0.332473	0.0062179	0.0323163
CAPN8	27.0637	-0.0278861	0.799345	NA	NA
SUSD4	1040.87	1.05912	0.522041	0.001236	0.0107882
DISP1	434.263	-0.070443	0.189306	0.682568	0.799419
BROX	3231.76	-0.334944	0.209611	0.0718721	0.177315
AIDA	2321.32	-0.376668	0.251671	0.0740281	0.181198
MIA3	4872.98	-0.114713	0.277402	0.606229	0.742238
TAF1A	844.774	0.0702852	0.244431	0.734394	0.835877
GM37986	59.1332	0.118082	0.329814	0.61911	0.752236
DUSP10	294.86	-0.4815	0.357247	0.055217	0.147609
1700056E22RIK	197.673	-0.614124	0.492302	0.0338181	0.104264
HLX	61.7904	-0.664003	0.63596	0.0398593	0.116619
2023-03-02	6632.13	-0.394169	0.275531	0.07619	0.184924
C130074G19RIK	37.509	-0.508718	0.640803	0.0950022	0.214905
MARK1	3478.24	-0.326568	0.40977	0.200048	0.356627
RAB3GAP2	2153.84	-0.252642	0.203891	0.166003	0.314699
IARS2	2223.99	-0.133685	0.312871	0.567889	0.712786
BPNT1	3227.82	0.0213949	0.203528	0.906551	0.946698
4930532G15RIK	163.384	-0.303971	0.324265	0.203124	0.360419
EPRS	27561.2	0.632523	0.288928	0.00548137	0.0297136
SLC30A10	149.592	0.178083	0.459098	0.470958	0.632617
LYPLAL1	1750.33	-0.0235266	0.374935	0.922084	0.955683
TGFB2	714.453	-0.364537	0.35009	0.138934	0.278669
RRP15	9208.11	0.85273	0.32262	0.000439354	0.00523501
A430105J06RIK	334.112	-0.380308	0.312486	0.107568	0.233468
GPATCH2	1980.43	-0.17204	0.233975	0.392899	0.561503
ESRRG	508.592	3.60412	0.772486	3.09209e-07	2.55403e-05
KCTD3	2348.85	0.210745	0.145923	0.127147	0.262
KCNK2	3887.25	-0.153512	0.277127	0.490242	0.649169
A430027H14RIK	153.407	-0.00644449	0.338568	0.978416	0.987194
CENPF	32990.6	-0.0820032	0.359677	0.733266	0.835178
PTPN14	370.854	-0.278157	0.628347	NA	NA
SMYD2	9371.96	0.768631	0.240274	0.000135292	0.00224514
PROX1	11817	-1.74486	0.832918	0.000708496	0.00722997
GM28172	132.905	-2.75018	0.933117	9.37431e-05	0.00171135
PROX1OS	2792.99	-3.27742	0.755627	1.45578e-06	7.73947e-05
RPS6KC1	1044.17	-0.00572254	0.218528	0.976233	0.985604
ANGEL2	4195.45	-0.198926	0.15212	0.165119	0.313511
VASH2	1649.6	0.416892	0.338197	0.088225	0.204349
MFSD7B	876.614	0.186043	0.265818	0.39285	0.561489
TATDN3	748.417	-0.311119	0.35356	0.205226	0.362706
NSL1	1043.87	0.0758919	0.267342	0.728098	0.831387
BATF3	592.603	-1.03815	0.603822	0.00321944	0.0205628
ATF3	3640.4	-2.59522	0.681242	8.65497e-06	0.000289555
D730003I15RIK	1039.63	-0.138567	0.269921	0.527817	0.680524
NENF	18062.3	-0.561171	0.273364	0.0110777	0.0477604
TMEM206	1200.6	0.207401	0.331144	0.385382	0.555156
PPP2R5A	1996.45	-0.704396	0.65774	0.0338325	0.104265
DTL	5150.11	0.143197	0.303522	0.536376	0.687517
INTS7	2944.78	0.0659059	0.191621	0.70473	0.815187
LPGAT1	5119.51	0.163746	0.232416	0.414026	0.581131
GM38037	369.768	-0.330697	0.408774	0.194644	0.350067
NEK2	2537.22	0.000900191	0.348997	0.996999	0.998023
1700034H15RIK	62.0589	0.356351	0.398352	0.162266	0.310068
SLC30A1	731.828	-0.376432	0.357064	0.129417	0.265443
RD3	430.751	-0.171944	0.584992	0.498334	0.655715
GM26670	265.523	-0.178168	0.351131	0.460975	0.623735
TRAF5	104.377	-1.49343	0.967946	0.00351594	0.0216949
RCOR3	2218.43	-0.401031	0.191711	0.0208676	0.0750883
GM10516	52.1886	-1.24897	0.495984	0.000178761	0.00275683
KCNH1	166.575	-1.7876	1.42184	0.00565026	0.0303287
HHAT	178.735	-0.0997516	0.275628	0.652915	0.777078
SERTAD4	1897.75	-0.0198115	0.339068	0.933738	0.962507
GM15867	54.9632	-0.2808	0.438584	0.269947	0.436815
SYT14	2437.03	-0.200501	0.394159	0.415365	0.582283
DIEXF	2039.99	0.428615	0.213734	0.0229661	0.0803456
A130010J15RIK	736.201	-0.0654015	0.281681	0.770436	0.859241
TRAF3IP3	115.776	-2.15474	1.01933	0.000691309	0.00710775
LAMB3	818.652	-2.56383	1.61142	NA	NA
HSD11B1	25.1429	-1.93288	1.23454	0.00269844	0.0181886
G0S2	1141.18	-2.08512	1.06984	0.00104017	0.00950458
CAMK1G	80.9428	1.28491	1.22415	0.0141402	0.0567939
PLXNA2	1600.07	0.0269141	0.397914	0.910825	0.948925
CD34	207.416	-0.493162	0.543294	0.0869564	0.202372
GM16897	8.51986	0.253639	0.535641	0.328096	0.497228
CD46	157.573	-0.858291	0.422432	0.00234945	0.0165537
CR1L	3068.51	-0.228101	0.256859	0.285457	0.453875
CR2	66.7416	-2.49366	0.889207	0.000131304	0.00219641
FAM171A1	920.412	-0.327016	0.153568	0.0235316	0.0817176
NMT2	3478.39	-0.0661413	0.169018	0.673435	0.792148
RPP38	1540.67	0.260088	0.265455	0.232097	0.394179
ACBD7	87.7629	-0.43672	0.450258	0.103576	0.228227
DCLRE1C	524.535	0.120547	0.245391	0.561602	0.707629
SUV39H2	2693.78	0.687143	0.31646	0.00411692	0.0242993
HSPA14	9961.08	0.45262	0.241108	0.0271695	0.0895845
FAM107B	1545.63	0.244769	0.191925	0.159612	0.306116
FRMD4A	5130.81	-0.0813708	0.287036	0.718935	0.824827
PRPF18	3331.87	-0.089702	0.184836	0.595512	0.734407
BEND7	932.537	-0.589032	0.863926	0.0899797	0.206938
SEPHS1	2885.92	0.0110821	0.204307	0.951654	0.972416
PHYH	3315.36	-1.25171	0.520488	0.000265154	0.00368844
MCM10	2388.45	0.521387	0.300417	0.025113	0.0853047
OPTN	278.591	-2.28082	0.84013	0.000156071	0.00250742
CCDC3	55.1423	-1.45772	1.65436	0.0129335	0.0531783
CAMK1D	1604.89	-0.115303	0.351056	0.631541	0.761683
CDC123	10323.6	0.295204	0.22597	0.133088	0.270845
NUDT5	8062.23	0.253419	0.231255	0.204533	0.361985
GM13199	90.4214	0.208978	0.300147	0.36556	0.535789
SEC61A2	3474.82	0.136512	0.206869	0.459326	0.621964
DHTKD1	146.554	0.615143	0.302754	0.00851185	0.0400457
UPF2	3029.65	-0.207729	0.227041	0.292338	0.461155
PROSER2	225.927	-0.551751	0.74013	0.0896628	0.206471
ECHDC3	81.0523	-1.07852	0.922638	NA	NA
USP6NL	1012.2	-0.0260259	0.214198	0.890662	0.93725
GM13391	16.1788	-0.270274	0.654542	0.321117	0.490107
CELF2	3756.31	0.437799	0.377893	0.0858585	0.20049
TAF3	3552.19	0.206478	0.233804	0.304911	0.47363
ATP5C1	66078.1	0.346996	0.240009	0.089922	0.206838
KIN	4502.43	0.0895263	0.210322	0.631739	0.761734
ITIH5	245.201	-0.504846	0.760665	0.115168	0.245076
SFMBT2	396.535	0.673206	1.03277	0.0768967	0.186038
PRKCQ	23.8155	-0.326329	0.641618	0.242372	0.405757
PFKFB3	1387.26	1.41784	0.414596	5.5922e-06	0.000210716
RBM17	13280.3	0.616957	0.192527	0.000358482	0.00457673
IL15RA	142.188	-0.690754	0.947398	NA	NA
FBXO18	1647.79	-0.00105104	0.238668	0.99589	0.997527
ANKRD16	1683.47	0.0239052	0.17959	0.884853	0.933373
ITGA8	33.1654	0.111556	0.479433	0.645302	0.771232
FAM188A	3546.03	0.206151	0.140985	0.123902	0.257526
PTER	266.879	-0.354413	0.566391	0.197238	0.353082
C1QL3	359.159	0.100105	0.446548	0.678351	0.796011
RSU1	5111.92	-0.369253	0.303616	0.113418	0.242423
TRDMT1	266.092	-0.09431	0.233989	0.639559	0.767422
VIM	24245.6	-0.594639	0.63037	0.0582063	0.15355
ST8SIA6	48.2804	0.0156254	0.545942	0.948338	0.97085
HACD1	6510.55	0.0432981	0.272549	0.844324	0.907108
STAM	1879.92	0.18429	0.190731	0.287411	0.45599
MRC1	443.035	-0.665017	0.691945	0.0461119	0.12987
CACNB2	439.902	-0.148421	0.384339	0.54207	0.691964
NSUN6	1549.71	-0.193208	0.238844	0.343859	0.513873
ARL5B	2341.33	-0.0478942	0.174146	0.765991	0.856812
PLXDC2	633.045	-3.25408	0.715645	6.49328e-07	4.33532e-05
NEBL	325.105	-4.15614	0.86244	8.4628e-08	9.81954e-06
A930004D18RIK	125.613	-0.502105	0.306931	0.0328257	0.102087
SKIDA1	195.873	-0.274013	0.330123	0.253196	0.418179
MLLT10	5348.75	0.1527	0.20676	0.407637	0.574812
DNAJC1	3050.09	-0.313996	0.252989	0.137849	0.277292
COMMD3	21426	-0.177824	0.243341	0.389355	0.558713
BMI1	5980.83	-0.0218908	0.282343	0.922267	0.955805
CARLR	46.5078	-0.948274	1.06684	0.0306874	0.0975537
PIP4K2A	2054.43	0.0685978	0.260234	0.749758	0.845755
ARMC3	23.8026	-0.721857	0.58779	0.0237834	0.0822794
MSRB2	4068.03	-0.263238	0.420323	0.295682	0.465075
OTUD1	220.254	-0.532426	0.607839	NA	NA
ETL4	635.736	-0.817966	1.08457	NA	NA
ARHGAP21	3593.66	0.0937262	0.215272	0.621818	0.754814
GM13375	80.1683	-0.616889	0.476919	0.0310959	0.0984455
ENKUR	57.9954	-0.0115281	0.381399	0.961769	0.978384
THNSL1	1120.6	-0.0640904	0.30246	0.781421	0.867257
GPR158	165.698	0.143357	0.464867	0.557452	0.704298
GAD2	3925.7	-0.406854	0.758117	0.180768	0.333224
APBB1IP	377.836	-1.23838	0.773533	0.0034885	0.021611
PDSS1	2599.58	0.570095	0.269031	0.00916556	0.0419407
ABI1	2692.73	-0.232383	0.28409	0.302662	0.47164
ACBD5	3004.53	-0.209829	0.213974	0.267216	0.433981
MASTL	1654.03	-0.0361636	0.331649	0.878869	0.929408
YME1L1	8276.07	-0.0386526	0.151946	0.787236	0.871461
NXPH2	30.6944	0.226072	0.948418	NA	NA
SPOPL	1946.44	0.00586262	0.16386	0.969409	0.981872
HNMT	75.7085	0.143527	0.539046	0.562273	0.708211
IL1F9	478.531	-2.29591	2.44771	NA	NA
IL1RN	1003.4	-2.76616	1.37874	NA	NA
PSD4	177.025	-2.25278	1.36248	0.00185093	0.0140663
CACNA1B	2155.9	-0.0256133	0.322341	0.913443	0.950593
EHMT1	7530.22	0.251836	0.194363	0.151934	0.296302
ARRDC1	866.058	-0.749233	0.545548	0.0163137	0.0629139
ZMYND19	5998.39	0.617713	0.243745	0.00260267	0.0177399
DPH7	1642.7	0.00891138	0.272234	0.967742	0.980886
MRPL41	11677.9	0.246557	0.217144	0.197024	0.352872
PNPLA7	250.49	-0.291036	0.376599	0.241859	0.405139
NSMF	1770.94	-0.593833	0.368311	0.0208524	0.0750708
NRARP	809.285	-2.4749	1.24484	NA	NA
TOR4A	64.9657	-1.07904	1.02811	0.0180182	0.0677408
NELFB	2755.53	-0.0621478	0.186522	0.715034	0.821883
TUBB4B	47026.5	0.273912	0.301188	0.237205	0.399946
RNF208	2335.07	-0.41408	0.28873	0.0692089	0.172697
NDOR1	920.967	-0.0881252	0.319972	0.708135	0.8174
TMEM203	1542.01	0.128845	0.211449	0.492024	0.650573
TPRN	315.126	-0.209179	0.423502	NA	NA
SSNA1	16469.1	0.212378	0.234298	0.291976	0.460782
ANAPC2	3253.34	-0.212914	0.178187	0.194043	0.3493
GRIN1	1473	0.425768	0.395875	0.0990114	0.221414
AA543186	75.8366	-0.300425	0.397084	0.232758	0.394679
MAN1B1	1407.48	-0.186873	0.223149	0.3377	0.507716
DPP7	762.314	-0.0226613	0.214284	0.904753	0.945742
UAP1L1	417.027	-0.79436	0.521998	0.0102202	0.0451144
SAPCD2	4486.68	0.45836	0.389512	0.075909	0.18455
ENTPD2	177.245	-0.823848	0.907108	0.0362525	0.109316
NPDC1	14717.9	-0.125223	0.238689	0.53939	0.689727
ABCA2	1247.47	-0.55437	0.21886	0.00369777	0.0224788
BC029214	2272.4	-0.391723	0.274453	0.0773911	0.186771
CLIC3	442.175	-1.52566	1.87118	NA	NA
PTGDS	2143.36	-0.167873	0.536195	0.501624	0.658858
C8G	60.6017	0.513084	0.35947	0.0421775	0.121206
FBXW5	1481.8	0.182417	0.154283	0.208684	0.367231
TRAF2	815.378	-0.0358296	0.241553	0.861658	0.917934
EDF1	39976.8	0.15037	0.177621	0.35788	0.528719
MAMDC4	79.2764	-0.124727	0.290244	0.583227	0.725039
PHPT1	6024.51	-0.0336021	0.232697	0.866996	0.921652
GM996	91.4831	-1.24669	0.877566	0.00578954	0.0308129
RABL6	5642.84	0.454365	0.163733	0.00285467	0.0189362
TMEM141	800.565	-1.90685	0.538133	8.84513e-06	0.000293233
FCNA	639.05	-0.412644	0.670465	0.161932	0.309633
BMYC	9793.83	0.594539	0.279651	0.00786341	0.0379291
KCNT1	113.639	0.111743	0.425399	0.644496	0.770557
CAMSAP1	4846.07	0.435063	0.192833	0.0125371	0.0521169
UBAC1	9918.16	0.939591	0.320484	0.000105192	0.00187093
NACC2	236.837	-1.36288	1.06053	0.00757716	0.0370609
C330006A16RIK	901.051	-0.211496	0.385627	0.390165	0.559036
LHX3	242.006	5.76489	1.72311	1.18459e-06	6.79164e-05
QSOX2	1348.12	-0.0474166	0.273268	0.829961	0.900017
GPSM1	2259.4	0.391328	0.336774	0.108261	0.23458
DNLZ	7590.8	0.263524	0.228247	0.183099	0.335831
CARD9	50.0847	-1.16766	0.866945	0.0076406	0.0372228
SNAPC4	936.532	0.4804	0.214129	0.0108093	0.0469464
SDCCAG3	3282.2	-0.0349902	0.184399	0.83565	0.903639
PMPCA	5347.75	0.307774	0.214653	0.104229	0.228974
INPP5E	596.481	-0.216923	0.213454	0.250518	0.4154
SEC16A	1585.7	-0.224059	0.268425	0.306148	0.474499
NOTCH1	1286.76	-3.92744	1.07187	NA	NA
EGFL7	2311.29	0.676481	0.334323	0.00607188	0.0317606
AGPAT2	430.714	-1.48274	1.19293	0.00762572	0.0371787
FAM69B	4546.97	0.102012	0.314381	0.663182	0.784127
SURF6	1907.86	0.346629	0.170938	0.0284688	0.0923689
MED22	5464.59	0.342413	0.245749	0.0993574	0.222009
RPL7A	170235	0.591781	0.225135	0.00234866	0.0165537
SURF1	3389.63	0.179784	0.208479	0.332556	0.502306
SURF2	7341.94	0.8543	0.273372	9.37163e-05	0.00171135
SURF4	4498.52	-0.136556	0.232358	0.49569	0.653603
REXO4	2832.92	0.231122	0.205223	0.207389	0.365217
CACFD1	2275.69	-0.00122234	0.217231	0.994901	0.997015
SLC2A6	154.201	0.000339636	0.429461	0.998866	0.999276
ADAMTSL2	73.8355	-1.73969	1.41773	0.00624548	0.0324135
FAM163B	183.616	-0.915905	1.0381	0.0327308	0.101919
SARDH	111.038	-2.09563	0.862139	0.000307755	0.00412031
VAV2	854.531	0.475821	0.273938	0.0316991	0.0996648
BRD3	14646	0.352296	0.192654	0.0433629	0.123991
WDR5	2784.27	0.421185	0.188778	0.0139992	0.0563514
RXRA	887.337	-1.31474	0.948643	NA	NA
COL5A1	354.615	-0.836674	0.784811	0.0251463	0.0853385
OLFM1	3358.9	-0.323055	0.34774	0.186851	0.340662
GM13373	20.2841	-0.072296	0.57072	0.76768	0.858099
PPP1R26	448.209	-0.301303	0.283235	0.18121	0.333658
1700007K13RIK	91.0815	-2.70442	1.64524	0.00126267	0.0109297
MRPS2	1407.69	0.450118	0.200566	0.0122031	0.0511495
RALGDS	4368.76	-0.0921244	0.219661	0.632755	0.762268
GTF3C5	997.573	0.01755	0.185385	0.91748	0.952932
TSC1	1611.2	0.14925	0.20232	0.410643	0.577992
1700026L06RIK	78.9768	-0.649947	0.600219	0.0388871	0.114646
GTF3C4	2886.46	0.160157	0.194349	0.362385	0.533059
DDX31	896.633	0.549071	0.299959	0.0182708	0.0684219
BARHL1	11.0306	0.285721	0.828062	0.319679	0.488626
CFAP77	40.0206	0.167826	0.523246	0.500313	0.657726
TTF1	1383.35	0.0961852	0.25272	0.64918	0.774208
SETX	4501.48	-0.121186	0.235206	0.548701	0.697043
MED27	3582.76	0.618162	0.266246	0.00440081	0.0255102
RAPGEF1	2467.46	0.470373	0.158982	0.00153623	0.0124523
TRUB2	1403.92	0.509169	0.192302	0.00334257	0.0209466
COQ4	3465.78	0.748609	0.292594	0.00107135	0.00970453
SLC27A4	1018.55	-0.742763	0.384658	0.00517311	0.0284831
URM1	3649.02	0.401212	0.204834	0.0280958	0.0915854
2600006K01RIK	69.4002	-0.84898	0.795984	0.0245296	0.0838491
CERCAM	138.629	-0.467325	0.509682	0.09543	0.215639
ODF2	3925.68	0.112152	0.238896	0.582758	0.724905
GLE1	3956.53	0.45493	0.16042	0.00237184	0.0166713
SPTAN1	10080.5	-0.125888	0.208846	0.498079	0.655556
WDR34	2341.95	0.253027	0.253351	0.232247	0.394217
SET	109935	0.922963	0.217391	6.71941e-07	4.44515e-05
PKN3	116.977	-0.294474	0.462195	0.253234	0.418195
ZDHHC12	1939.59	0.274028	0.293053	0.231347	0.393246
ZER1	1346.95	-0.520186	0.245713	0.0119955	0.0505693
TBC1D13	798.827	-0.226642	0.239294	0.267403	0.434191
ENDOG	3209.84	0.89747	0.245298	9.73233e-06	0.000314793
D2WSU81E	2946.19	0.590314	0.209655	0.00139677	0.0117148
CCBL1	810.215	-0.454951	0.441822	0.0898074	0.206671
1700084E18RIK	114.024	-0.168674	0.277592	0.448859	0.612493
LRRC8A	2435.32	-0.500207	0.238029	0.013685	0.0554196
DOLK	937.256	-0.0690304	0.231377	0.729815	0.832766
NUP188	2550.49	0.476441	0.221299	0.0135877	0.0551811
SH3GLB2	4153.87	-0.30058	0.179802	0.0686119	0.171647
FAM73B	866.667	-0.0972676	0.203166	0.593033	0.732337
DOLPP1	2084.78	-0.169813	0.200462	0.345773	0.515521
CRAT	993.359	-0.280469	0.241159	0.172005	0.322028
PPP2R4	6102.29	0.025771	0.152339	0.857509	0.915228
IER5L	3314.06	0.16195	0.257584	0.448896	0.612493
CSTAD	46.084	-0.512506	0.843154	0.121929	0.254695
1700001O22RIK	305.825	1.08092	0.628664	0.00298161	0.0195039
NTMT1	9432.2	0.518603	0.276697	0.0198462	0.0727319
ASB6	1542.44	0.24526	0.230222	0.218098	0.377841
PRRX2	3504.97	-7.05156	2.58395	2.13968e-06	0.000101896
PTGES	209.063	-3.39239	1.08525	4.89926e-05	0.00103508
TOR1B	3034.45	-0.106102	0.243193	0.607381	0.743295
TOR1A	5715.08	-0.0194473	0.236384	0.923583	0.956762
BC005624	8278.96	-0.0199365	0.174469	0.901556	0.943618
USP20	891.316	-0.368091	0.249406	0.0791752	0.189515
FNBP1	1556.95	-0.615136	0.299786	0.00816498	0.0388834
GPR107	1765.59	-0.258258	0.270439	0.240202	0.403047
NCS1	4099.7	0.34478	0.223904	0.0773157	0.186651
HMCN2	20.3866	-1.49619	1.42677	0.0109747	0.0474426
ASS1	830.145	-2.50508	1.19132	0.000651362	0.00681669
FUBP3	3407.93	-0.197206	0.207301	0.285762	0.454311
EXOSC2	3877.74	0.729708	0.236407	0.000257088	0.00361825
ABL1	2329.79	-0.355261	0.267684	0.104344	0.229191
FIBCD1	318.189	-3.74697	1.779	NA	NA
AIF1L	226.239	-0.117473	0.524098	0.631006	0.761384
NUP214	4103.16	0.454186	0.190149	0.00837399	0.0396206
FAM78A	60.1101	-0.356554	0.551003	0.192208	0.346966
PLPP7	819.651	0.0719924	0.38025	0.765324	0.856414
PRRC2B	10873.8	-0.147759	0.142022	0.273326	0.440382
GM13610	71.6738	0.370971	0.399195	0.147165	0.290124
POMT1	774.757	0.127881	0.215698	0.501521	0.658781
UCK1	1980.97	-0.00948194	0.201881	0.958251	0.976213
SWI5	46703.6	0.136477	0.219795	0.479169	0.640235
GOLGA2	1948.13	-0.30433	0.282175	0.176067	0.327203
DNM1	1320.82	-0.317944	0.348269	0.193879	0.349078
CIZ1	2303.87	0.0794918	0.133522	0.533347	0.685317
1110008P14RIK	9418.78	0.213444	0.242109	0.299929	0.469281
LCN2	455.698	-2.82867	1.66612	NA	NA
PTGES2	3385.57	0.676414	0.206794	0.000201088	0.00300604
SLC25A25	1473.17	-0.0621676	0.218724	0.746359	0.843651
NAIF1	137.082	-0.135554	0.278606	0.543381	0.692735
FAM102A	577.592	-1.72903	0.958832	0.00160063	0.0127649
DPM2	7179.76	0.251468	0.178277	0.125139	0.259177
PIP5KL1	108.234	-0.217464	0.449914	0.384361	0.554561
ST6GALNAC4	1692.91	1.75107	0.611053	6.70556e-05	0.0013248
ST6GALNAC6	760.892	0.313987	0.307097	0.179594	0.332027
AK1	1179.35	-1.67884	0.566862	4.45775e-05	0.000980722
ENG	315.916	-0.485551	0.483309	0.0803162	0.19146
FPGS	1575.23	0.657037	0.359922	0.0101319	0.0449059
CDK9	5385.15	0.593257	0.188761	0.000498908	0.00570753
SH2D3C	1188.3	0.0538785	0.259148	0.801721	0.881091
6330409D20RIK	283.259	-0.203651	0.372788	0.405344	0.572739
TOR2A	3217.86	0.416608	0.165916	0.0068793	0.0346334
PTRH1	366.917	-0.1519	0.399333	0.533633	0.685489
STXBP1	4273	-0.20206	0.294627	0.377834	0.548173
GM13524	73.7882	-0.305767	0.440217	0.233602	0.395514
FAM129B	1348.19	-0.965805	0.928244	NA	NA
LRSAM1	449	-0.40822	0.378449	0.107827	0.233789
RPL12	113241	0.49082	0.301863	0.0353827	0.107523
SLC2A8	631.117	-0.513479	0.353771	0.040708	0.118183
GARNL3	1562.13	0.0301784	0.323727	0.898211	0.942034
RALGPS1	1323.65	-0.333986	0.339949	0.169787	0.319296
ANGPTL2	282.023	0.165663	0.396205	0.498191	0.655585
ZBTB34	506.75	0.00125904	0.248286	0.995197	0.997175
ZBTB43	1279.54	0.00525685	0.202546	0.976905	0.986077
MVB12B	3510.17	0.21916	0.227861	0.267763	0.434533
C230014O12RIK	56.7502	0.774871	0.728576	0.0288019	0.0931395
PBX3	6298.79	0.23421	0.415716	0.347712	0.517674
MAPKAP1	5141.1	0.246556	0.184693	0.144062	0.285739
GAPVD1	7530.66	0.144898	0.156806	0.324847	0.494201
HSPA5	28840.5	0.0453838	0.208699	0.806955	0.884185
RABEPK	1710.57	0.124475	0.262547	0.56475	0.710249
FBXW2	5632.98	-0.044448	0.185016	0.792683	0.874948
PSMD5	2880.25	0.150069	0.226377	0.445959	0.610251
PHF19	173.683	-0.407544	0.507384	0.136857	0.276111
TRAF1	129.752	-1.0664	0.850698	0.011017	0.0475739
CNTRL	2287.41	0.0787828	0.321169	0.738081	0.83817
RAB14	21626.2	0.0175155	0.196645	0.921391	0.955168
GSN	2477.01	-1.52727	0.849204	0.00168343	0.0131771
STOM	1597.35	-3.67245	1.17583	NA	NA
GGTA1	542.241	-0.604156	0.495482	0.036787	0.110573
DAB2IP	5408.92	0.141166	0.172853	0.377333	0.547718
TTLL11	101.305	-0.240344	0.364093	0.326726	0.496147
NDUFA8	33764.6	0.333819	0.207656	0.0708461	0.175495
RBM18	5522.77	-0.102691	0.262214	0.6345	0.763803
MRRF	3116.04	0.568853	0.212865	0.00235345	0.0165739
GM13431	11.5553	-0.586657	0.992101	0.102215	0.226081
PTGS1	426.85	-2.70253	0.971466	0.000138923	0.00229283
PDCL	2258.65	-0.0871667	0.21201	0.642719	0.769327
RC3H2	5529.38	0.249222	0.164933	0.104781	0.229773
ZBTB6	1695.32	-0.205127	0.209156	0.270023	0.43689
ZBTB26	1070.17	-0.0796033	0.232074	0.691025	0.805901
RABGAP1	5383.96	-0.316082	0.209034	0.0888139	0.205345
STRBP	11226.7	0.325313	0.217112	0.0884893	0.204766
GPR21	84.3311	-0.256028	0.292094	0.262541	0.428666
CRB2	4.38873	-0.110792	0.794643	0.667455	0.787593
DENND1A	1457.57	-0.407254	0.184892	0.0157227	0.0612812
NEK6	860.754	1.2924	0.61452	0.000708975	0.00722997
PSMB7	21216.2	0.357712	0.203398	0.0491924	0.135876
NR6A1	323.814	-0.0407496	0.300656	0.859627	0.916216
NR6A1OS	72.6786	-0.236065	0.415023	0.344057	0.514117
OLFML2A	141.437	-0.473486	0.82762	0.142291	0.283113
WDR38	142.409	-0.209895	0.373121	0.391603	0.560183
RPL35	198689	0.136066	0.274905	0.539153	0.689566
ARPC5L	16633.5	0.0574911	0.144514	0.674766	0.793204
GOLGA1	2619.34	-0.159351	0.237656	0.433498	0.5992
SCAI	1876.45	-0.0817231	0.23604	0.686601	0.802855
PPP6C	4841.03	0.0199932	0.179774	0.903676	0.945243
LRP1B	653.025	-1.62828	1.54195	0.00909091	0.0417297
KYNU	21.3884	-1.33095	1.22135	0.0123641	0.0516257
ARHGAP15	319.74	0.127901	0.456477	0.598828	0.737242
GTDC1	956.335	-0.0235495	0.235072	0.907192	0.947232
ZEB2	3489.94	0.210264	0.344625	0.383811	0.55404
ZEB2OS	204.331	0.030379	0.414516	0.899192	0.942251
ACVR2A	2010.74	-0.031104	0.199701	0.862526	0.918436
ORC4	3827.41	0.200596	0.177112	0.218838	0.378719
MBD5	1092.1	-0.519406	0.22089	0.00697613	0.0349763
EPC2	4079	0.0843455	0.212417	0.653971	0.777637
KIF5C	26177.4	0.152249	0.318178	0.517917	0.672937
LYPD6B	126.15	-1.46101	1.23007	0.00879958	0.0408542
LYPD6	172.782	-0.573557	0.492031	0.0451433	0.127881
MMADHC	5042.23	0.167902	0.167642	0.281276	0.44977
RND3	5557.97	-0.527011	0.461423	0.0569129	0.151093
RBM43	438.83	0.104546	0.277927	0.638802	0.767213
NMI	316.2	-0.608581	0.492518	0.0352335	0.10722
TNFAIP6	84.5036	-0.473237	0.763541	0.133806	0.271919
RIF1	7177.46	0.520969	0.222146	0.0070321	0.0351125
NEB	115.366	-0.226133	0.616483	0.389851	0.559036
ARL5A	5824.16	0.0529877	0.177391	0.745728	0.843262
CACNB4	469.348	-0.856523	0.3986	0.00173918	0.0134534
STAM2	2413.22	-0.175662	0.213549	0.352329	0.52279
FMNL2	3758.32	0.648249	0.193481	0.000182495	0.00280555
PRPF40A	18469.3	0.57793	0.219867	0.00253192	0.0173706
ARL6IP6	6025.94	0.0911691	0.265835	0.675291	0.793748
RPRM	1254.5	0.855633	0.850572	0.0277431	0.0908815
GALNT13	363.47	-0.367529	0.794327	0.221338	0.381378
GM26794	122.77	0.877946	1.01186	0.0358724	0.10856
KCNJ3	583.729	0.747481	0.964623	0.0542739	0.145807
NR4A2	753.076	0.284719	0.359958	0.246968	0.411191
GPD2	1946.11	-0.112755	0.366002	0.640662	0.768185
CYTIP	332.319	-0.729916	0.622733	0.0259017	0.0867722
ACVR1C	59.4096	0.930545	0.869886	0.0211352	0.0757161
GM13544	100.207	-0.0251532	0.497139	0.916135	0.952391
ACVR1	731.483	-0.0911315	0.237635	0.654198	0.77783
UPP2	758.888	-1.04893	0.291855	4.7177e-06	0.000183438
CCDC148	358.99	-0.461085	0.501457	0.0976843	0.21931
PKP4	2579.55	0.0761699	0.325617	0.747347	0.844245
DAPL1	4662.55	-4.24996	2.14878	NA	NA
TANC1	1139.78	-2.37696	0.885091	0.000172607	0.00269318
WDSUB1	890.403	-0.026906	0.25526	0.899328	0.942251
BAZ2B	4865.66	-0.0622858	0.124325	0.602413	0.739654
GM13572	29.8444	-0.244346	0.452017	0.333059	0.502717
2023-03-07	5325.2	-0.143226	0.210907	0.444121	0.608704
CD302	1890.21	-0.24732	0.328294	0.300654	0.469888
LY75	255.282	-0.908983	0.657251	0.0103005	0.0452912
GM13571	62.3618	-0.250242	0.466203	0.324296	0.493515
PLA2R1	72.1706	-1.25719	1.44654	NA	NA
ITGB6	172.429	-0.887199	1.45038	NA	NA
RBMS1	6581.76	-0.786354	0.44349	0.00601003	0.0315273
TANK	1906.95	-0.156233	0.169336	0.320189	0.48917
PSMD14	17433.2	0.473973	0.196291	0.00725162	0.0359911
SLC4A10	295.109	0.134857	0.43799	0.579619	0.72267
DPP4	85.3774	-1.03849	1.14596	0.025876	0.0867478
FAP	26.2046	-0.526523	0.671661	0.0910974	0.208542
IFIH1	106.575	-0.886716	0.837234	0.0232983	0.081139
GCA	255.978	0.885042	0.373974	0.000829618	0.00802184
KCNH7	521.708	-0.417825	0.394897	0.104706	0.229712
FIGN	1813.08	0.901928	0.711573	0.0138554	0.055937
GRB14	1903.84	-2.77587	0.684588	4.22153e-06	0.00016726
COBLL1	330.345	-2.41811	0.820734	9.01107e-05	0.00166551
SLC38A11	342.788	-4.1499	1.38695	3.23195e-05	0.000773341
SCN3A	4804.89	-0.41386	0.309485	0.0790192	0.18927
SCN2A1	1648.16	-0.306946	0.36594	0.215227	0.374342
CSRNP3	3189.05	0.0356346	0.314779	0.878996	0.929475
GALNT3	483.102	-1.50242	1.17555	0.00691586	0.0347576
TTC21B	1484.81	0.365796	0.247041	0.0792545	0.189671
SCN1A	196.855	-0.0596641	0.370292	0.80431	0.882608
SCN9A	5450.15	-0.386402	0.621784	0.175884	0.326903
SCN7A	217.565	-0.459173	0.86909	0.156057	0.301712
B3GALT1	1029.52	0.059703	0.346054	0.802954	0.881586
STK39	3986.79	0.845575	0.295362	0.00023403	0.00338453
CERS6	2875.58	0.212241	0.161572	0.159823	0.306441
NOSTRIN	112.422	-0.261243	0.535526	0.315472	0.483915
SPC25	9420.2	-0.0610773	0.325341	0.796058	0.877402
DHRS9	217.03	-2.12268	1.85772	NA	NA
LRP2	21.823	0.231373	0.785597	NA	NA
BBS5	795.191	0.259548	0.226555	0.187529	0.341557
FASTKD1	1298.2	0.48478	0.213307	0.00988942	0.0442327
PPIG	15551.8	0.427281	0.188428	0.0125298	0.0521155
CCDC173	442.871	0.0776718	0.301564	0.736428	0.837215
PHOSPHO2	1257.69	-0.156649	0.192131	0.368675	0.53885
KLHL23	2445.24	-0.0707629	0.241584	0.730743	0.833352
SSB	42742.7	0.481926	0.204779	0.00820541	0.0390363
METTL5	2977.2	0.349718	0.196415	0.0482459	0.134379
METTL5OS	156.233	-0.288966	0.382516	0.246554	0.410643
UBR3	3576.78	-0.117325	0.197698	0.510323	0.666628
GAD1OS	38.948	-0.193107	0.894862	0.46644	0.628633
ERICH2OS	28.5579	-0.128674	0.80717	0.620289	0.753146
ERICH2	296.972	-0.57552	1.08638	NA	NA
GAD1	87.3052	-1.25316	1.62575	NA	NA
GORASP2	4330.48	0.312964	0.181495	0.0598702	0.156416
TLK1	5644.53	0.311354	0.184089	0.0642283	0.164221
METTL8	1712.55	0.372992	0.231642	0.0618694	0.159981
DCAF17	2332.66	0.490144	0.237009	0.015433	0.0604744
CYBRD1	48.4078	-0.405547	0.726703	0.177037	0.328546
DYNC1I2	18219.6	-0.40166	0.16552	0.0090459	0.0415884
SLC25A12	2016.3	0.105693	0.141211	0.430969	0.596898
HAT1	8537.86	0.343287	0.269062	0.117606	0.248145
METAP1D	2351.13	0.00453874	0.246659	0.982618	0.990204
PLATR26	34.7066	0.288544	0.631734	0.290124	0.458999
ITGA6	3355.53	-0.85168	0.980826	NA	NA
PDK1	2050.61	0.463721	0.42085	0.0800211	0.190912
RAPGEF4	445.799	-0.284213	0.363473	0.248862	0.413497
ZAK	2941.6	0.048963	0.336547	0.837044	0.903852
CDCA7	5332.46	0.679974	0.298546	0.00335993	0.0210155
SP3	4743.12	-0.268355	0.182801	0.108815	0.235471
SP3OS	1862.29	-0.239444	0.22067	0.21556	0.374642
OLA1	21142.2	0.514108	0.231253	0.00972824	0.0437218
CIR1	4509.54	-0.151823	0.150147	0.283973	0.452205
SCRN3	762.273	0.332748	0.277835	0.136033	0.274849
GPR155	441.624	-0.186916	0.256956	0.381476	0.551978
WIPF1	494.755	-0.277603	0.35544	0.257086	0.422366
CHRNA1	28.1386	-0.940216	1.36675	0.0391151	0.115063
CHRNA1OS	158.841	-0.00221095	0.396671	0.992656	0.995965
CHN1	4325.16	-0.150656	0.339503	0.529375	0.68177
ATF2	5886.94	-0.13802	0.201332	0.445053	0.609638
ATP5G3	63507.2	0.272095	0.15911	0.0677616	0.170271
LNP	6878.99	-0.138508	0.278325	0.53444	0.685697
HOXD9	1401.15	-0.518271	0.63628	0.0895781	0.206404
HOXD3OS1	1512.29	-0.209583	0.387532	0.394569	0.562689
HOXD8	2125.54	-0.281022	0.429396	0.26813	0.43474
HOXD3	105.565	-0.0654847	0.363556	0.785509	0.870208
HOXD4	890.646	-0.138563	0.334377	0.561334	0.707414
HAGLR	54.1452	0.0364224	0.424895	0.879143	0.929496
MTX2	18990.7	0.286552	0.235997	0.156945	0.303058
2600014E21RIK	34.5825	-1.62886	1.66369	0.0094826	0.0429809
HNRNPA3	45577.2	0.102552	0.158011	0.488842	0.648007
NFE2L2	4817.03	-2.37203	1.26863	NA	NA
AGPS	3270.18	-0.0963892	0.224615	0.622596	0.755632
TTC30B	133.248	-0.464207	0.341247	0.0594559	0.155584
TTC30A1	224.484	0.0433781	0.274341	0.844553	0.907108
CYCT	18.3142	1.24186	1.13217	0.0133865	0.0545763
RBM45	2740.09	0.108459	0.173304	0.498559	0.655951
OSBPL6	1948.35	0.176125	0.305506	0.448473	0.612316
PRKRA	4539.95	-0.0319715	0.255748	0.880639	0.930337
FKBP7	1130.27	-0.0609003	0.301265	0.791737	0.874256
PLEKHA3	1624.4	0.543102	0.194923	0.00193001	0.0144312
TTN	59.0331	-0.860511	0.912002	0.0315364	0.0992779
CCDC141	86.487	-0.140967	0.452336	0.563416	0.709121
SESTD1	2481.05	0.124808	0.286818	0.580982	0.723752
ZFP385B	28.0013	-0.248944	0.440702	0.323408	0.492369
CWC22	2572.82	0.393583	0.227253	0.045814	0.12923
GM14461	18.9256	-0.359042	0.64227	0.20603	0.363479
UBE2E3	17351.1	0.098397	0.284567	0.662229	0.783443
ITGA4	696.892	-0.591788	0.546838	0.0474933	0.132814
CERKL	219.775	0.39972	0.343682	0.10369	0.228374
NEUROD1	5348.7	0.610086	0.638448	0.0544296	0.146145
SSFA2	724.538	-0.302001	0.4251	0.236142	0.39866
PDE1A	38.2957	0.141499	0.476314	0.562782	0.708689
DNAJC10	5284.8	-0.228777	0.243477	0.26826	0.434904
FRZB	92.377	-0.167531	0.575421	0.507353	0.663996
NCKAP1	8029.7	-0.199756	0.217867	0.297192	0.466696
DUSP19	1437.31	0.130884	0.240085	0.522784	0.676621
NUP35	4049.83	0.484542	0.254075	0.0221128	0.078138
ZFP804A	1373.4	2.75258	0.635456	1.5949e-06	8.35748e-05
ZC3H15	23518.2	0.694063	0.178057	1.77127e-05	0.000500889
ITGAV	1048.81	-0.463726	0.503136	0.0963856	0.217094
FAM171B	8890.09	0.464462	0.338045	0.0583516	0.153767
CALCRL	224.93	-1.25432	1.00473	0.00912936	0.0418012
TFPI	831.471	0.370515	0.568428	0.18124	0.333658
GM13710	44.7109	-0.94401	0.835841	0.0179489	0.0675102
CTNND1	2846.03	-0.736559	0.53504	0.0169213	0.0645589
2700094K13RIK	55459.9	0.473574	0.271272	0.0315567	0.0993024
TMX2	6473.97	-0.0198736	0.25076	0.924761	0.956965
MED19	8152.49	0.305147	0.235427	0.131072	0.267785
ZDHHC5	2018.32	-0.284558	0.349234	0.243596	0.407293
CLP1	946.051	0.455312	0.255288	0.0321352	0.100601
YPEL4	272.955	-2.08984	0.901742	0.000413065	0.00504091
GM19426	62.7692	-0.275548	0.355431	0.260503	0.426313
SERPING1	353.825	-1.38075	0.881939	0.00349804	0.0216517
UBE2L6	247.972	-2.54171	0.765827	3.51449e-05	0.000824748
TIMM10	10110.9	1.16556	0.221308	6.93886e-10	1.91408e-07
SLC43A1	46.5744	1.10144	1.09462	0.0193244	0.0713317
SLC43A3	152.89	-0.600767	0.657862	0.0599361	0.15656
P2RX3	962.887	-1.87178	1.26753	0.00340638	0.0212554
SSRP1	17465.1	0.560183	0.220152	0.00348176	0.0215875
TNKS1BP1	1635.9	-0.797258	0.760741	NA	NA
APLNR	72.5618	-0.465067	0.667563	0.12401	0.257568
LRRC55	75.3848	-0.214214	0.520084	0.398405	0.566184
PTPRJ	714.684	-0.846581	0.459652	0.00399461	0.023758
NUP160	1685.12	0.202133	0.210914	0.280071	0.448445
FNBP4	5523.38	0.247606	0.168726	0.113915	0.243237
MTCH2	11738.4	0.551942	0.235739	0.00608194	0.0318018
C1QTNF4	2023.66	-1.09968	0.702634	0.00451352	0.0258775
NDUFS3	19429.4	0.378236	0.225899	0.0540094	0.145284
KBTBD4	1003.65	0.207579	0.208357	0.262972	0.429139
CELF1	12641.6	0.364591	0.134773	0.00456723	0.0261247
RAPSN	454.252	-1.33756	0.945644	0.00548531	0.029724
PSMC3	16169.3	0.355941	0.185405	0.0353295	0.107407
SLC39A13	668.769	-0.424336	0.18672	0.0125034	0.0520221
SPI1	773.138	-0.989798	0.689352	0.00766294	0.0372819
MADD	1864.69	-0.39673	0.208023	0.0318635	0.100033
NR1H3	294.058	-0.769337	0.641593	0.0219916	0.0778492
ACP2	1168.25	-0.488907	0.199937	0.00629963	0.0326366
DDB2	217.104	-0.586292	0.542133	0.0485196	0.134705
A330069E16RIK	808.778	0.022411	0.324953	0.924385	0.956939
PACSIN3	381.627	-3.1429	1.31735	NA	NA
ARFGAP2	3401.9	-0.157996	0.19584	0.371764	0.541785
1110051M20RIK	3858.54	0.00197171	0.286314	0.993032	0.99597
LRP4	151.796	-2.87592	1.32782	0.000471256	0.005503
CKAP5	13578.1	0.221091	0.265222	0.309391	0.477847
ZFP408	286.608	-0.170169	0.28052	0.447212	0.611107
ARHGAP1	1932.65	-0.472549	0.291867	0.039295	0.115401
ATG13	1130.59	-0.178826	0.215343	0.346663	0.516427
HARBI1	924.111	-0.0348316	0.240014	0.864926	0.920255
AMBRA1	1042.15	0.0718483	0.165797	0.641701	0.768825
MDK	30029.2	-0.27272	0.552195	0.299928	0.469281
DGKZ	2608.73	0.477394	0.272757	0.030723	0.0975608
CREB3L1	158.809	-0.701431	0.781479	0.0474386	0.132741
PHF21A	2875.71	0.285919	0.12841	0.0201945	0.0736452
GYLTL1B	287.678	-3.85818	1.69435	NA	NA
PEX16	2166.53	0.107787	0.216411	0.57199	0.715784
MAPK8IP1	4245.03	-0.197108	0.280251	0.378572	0.548916
CRY2	1007.44	0.479414	0.211847	0.0103584	0.0454626
SLC35C1	472.84	0.0428411	0.382277	0.858754	0.915723
CHST1	443.351	-1.99871	0.933048	0.000643697	0.00675581
SYT13	271.805	0.0227601	0.463498	0.923947	0.956922
PRDM11	173.468	-0.220174	0.357243	0.365961	0.536054
TRP53I11	2387.26	-0.0770701	0.291715	0.735008	0.836315
TSPAN18	346.709	-2.78161	0.903027	6.78136e-05	0.00133437
CD82	519.322	-2.39058	0.796032	7.68582e-05	0.00146693
ALX4	185.511	-4.28398	2.28276	0.000146393	0.00239135
EXT2	2731.81	-0.351603	0.213225	0.0620271	0.160279
ACCS	323.96	-0.217404	0.322743	0.359466	0.530045
GM13889	6674.93	-0.115167	0.598685	NA	NA
ALKBH3	2484.13	0.168996	0.273186	0.444283	0.608793
HSD17B12	6171.16	0.0543306	0.215395	0.775023	0.862447
E530001K10RIK	309.483	0.025716	0.51529	0.914516	0.951415
TTC17	638.028	-0.283656	0.204136	0.120149	0.251984
API5	6207.06	0.262531	0.146743	0.0585828	0.154162
LRRC4C	76.3856	-0.0781705	0.620631	0.75351	0.848322
GM10800	63.7685	-1.32314	1.18311	0.0117175	0.0497848
B230118H07RIK	8028.31	-0.133765	0.352972	0.578794	0.721981
RAG1	265.565	-1.85768	1.64483	0.00614556	0.0320657
TRAF6	987.307	0.107182	0.232736	0.593238	0.732343
PRR5L	54.2863	-2.07944	0.981033	0.000683807	0.00707019
COMMD9	5845.12	0.391903	0.260128	0.0684621	0.17139
LDLRAD3	1249.34	0.302473	0.306973	0.195811	0.351414
TRIM44	7467.39	-0.110642	0.293998	0.628292	0.759882
FJX1	2680.17	1.80729	0.697548	0.000167956	0.00263751
PAMR1	13.1075	-0.117668	0.651689	0.643313	0.769659
SLC1A2	385.401	0.600825	0.62368	0.0553151	0.147817
CD44	3223.68	-3.58201	1.39212	NA	NA
PDHX	2520.52	0.510797	0.210377	0.00598827	0.031447
APIP	5357.7	0.22816	0.305944	0.327214	0.496561
EHF	2063.77	-0.832844	1.54042	NA	NA
CAT	1272.95	-0.0630928	0.330417	0.790258	0.873747
ABTB2	169.765	0.278821	0.528392	0.286749	0.455187
NAT10	1984.57	0.872401	0.35935	0.00074144	0.00742876
CAPRIN1	20682.5	0.402586	0.167277	0.00951139	0.0430249
LMO2	1021.14	-0.145913	0.457549	0.550531	0.698738
FBXO3	4714.52	-0.171486	0.176552	0.291963	0.460782
CD59B	71.0807	-0.578898	0.584113	0.0569632	0.151199
CD59A	3104.57	-1.00273	0.798922	NA	NA
D430041D05RIK	1318.67	0.146717	0.339676	0.54014	0.690438
HIPK3	1392.71	-0.642385	0.367885	0.0127449	0.0527251
CSTF3	4456.62	0.197052	0.14045	0.140036	0.28034
TCP11L1	1672.56	-0.139747	0.280613	0.532436	0.684527
DEPDC7	405.312	-0.174956	0.419821	0.476508	0.637839
QSER1	4206.23	0.367351	0.190848	0.0337777	0.104224
EIF3M	23413.9	0.602333	0.194675	0.000557134	0.00616601
WT1	21.1795	-0.246838	0.869445	0.376299	0.54644
RCN1	3386.01	-0.64142	0.526502	0.0318642	0.100033
ELP4	2449.65	-0.0286489	0.234601	0.887069	0.934497
IMMP1L	6212.41	-0.147953	0.249201	0.48041	0.641036
DNAJC24	3363.26	0.300323	0.217749	0.116683	0.247089
MPPED2	9145.28	-0.167265	0.390788	0.493817	0.651882
ARL14EP	1560.26	-0.0554736	0.18891	0.747006	0.844056
KCNA4	760.935	-0.525289	0.564058	0.0748568	0.182676
METTL15	518.764	-0.387688	0.331808	0.109496	0.23653
KIF18A	4153.69	0.021073	0.336744	0.929441	0.960166
BDNF	2665.56	-0.0298317	0.446514	0.900576	0.942951
LIN7C	11065.2	0.109667	0.255118	0.606025	0.742221
LGR4	1000.23	-0.299694	0.398877	0.234216	0.396187
CCDC34	19476.8	0.309907	0.257296	0.147147	0.290124
FIBIN	132.573	0.271283	0.575658	0.306062	0.474499
ANO3	375.219	0.308681	0.564993	0.250897	0.415839
MUC15	92.519	-0.835904	1.54989	NA	NA
LPCAT4	1467.87	0.0303006	0.292003	0.894149	0.939451
NOP10	61430.6	1.05992	0.249989	2.53577e-07	2.30267e-05
SLC12A6	1205.22	-0.592737	0.265441	0.00626902	0.0325011
EMC4	10225.8	0.457563	0.20545	0.0123527	0.0515988
KATNBL1	2861.17	0.0205756	0.220604	0.915267	0.951924
EMC7	9142.66	0.192103	0.138046	0.144008	0.285711
AVEN	1466.11	0.499512	0.299923	0.0317181	0.0997029
RYR3	69.3793	0.437908	0.534823	0.119023	0.250269
FMN1	593.774	-0.527522	0.749177	0.101988	0.22588
GREM1	128.532	-0.486398	0.693653	0.115372	0.245151
SCG5	9749.36	-0.18598	0.337762	0.438051	0.603213
ARHGAP11A	5635.45	0.24133	0.312629	0.304291	0.473068
GJD2	1233.8	-0.576249	0.770232	0.0836379	0.196684
ACTC1	124.215	-0.105593	0.657666	0.677069	0.79508
C130080G10RIK	136.671	-0.487139	0.709699	0.117439	0.247994
AQR	5807.24	0.387597	0.205059	0.0340785	0.104792
ZFP770	2324.67	0.216666	0.25492	0.308118	0.476434
DPH6	3041.27	0.337543	0.176523	0.0378156	0.112577
BC052040	682.215	0.202803	0.275727	0.361053	0.531739
MEIS2	3827.17	-0.183528	0.68935	NA	NA
2700033N17RIK	154.727	-0.236613	0.739063	0.388642	0.557929
G630016G05RIK	73.7542	-0.222238	0.797953	NA	NA
D330050G23RIK	24.6592	-0.0957621	0.440644	0.691356	0.806031
SPRED1	1618.92	-0.000799601	0.252192	0.996979	0.998023
FAM98B	6791.89	0.367076	0.214633	0.0524673	0.1422
RASGRP1	126.632	-1.90906	1.32733	0.00360306	0.0221145
THBS1	1403.74	-2.61255	0.810833	4.65904e-05	0.000997294
FSIP1	261.705	-0.142771	0.351425	0.553512	0.700842
GPR176	166.905	-0.11251	0.402939	0.642498	0.769125
1700054M17RIK	85.5566	-0.400821	0.451315	0.131412	0.268368
EIF2AK4	1355.28	0.290619	0.223015	0.135604	0.274273
SRP14	37990.6	0.185883	0.221313	0.337451	0.507566
BMF	358.288	-1.35988	0.864619	0.00346874	0.0215433
BUB1B	4080.13	0.60037	0.314065	0.0117783	0.0499128
PAK6	1290.24	-1.36334	0.856709	0.00328199	0.0207448
PLCB2	52.363	-0.790404	0.712206	0.0252091	0.0853973
INAFM2	771.672	-0.185003	0.349643	0.443877	0.608484
A430105I19RIK	336.076	-0.863055	0.839411	NA	NA
DISP2	1884.67	-0.594771	0.459227	0.0341204	0.104865
KNSTRN	5971.95	0.532119	0.331864	0.029435	0.0945802
IVD	2549.53	0.0146088	0.265107	0.946395	0.969462
BAHD1	1020.32	-0.246227	0.219045	0.200444	0.35705
CHST14	141.256	-0.20018	0.414789	0.417994	0.584511
CCDC32	3385.98	0.0152004	0.245775	0.941705	0.966971
RPUSD2	513.258	0.714656	0.229682	0.000263409	0.00368321
CASC5	7634.94	0.113714	0.315498	0.627821	0.759654
RAD51	5096.98	0.0854398	0.280439	0.702485	0.81398
RMDN3	1667.57	0.446152	0.191255	0.00994905	0.0443326
GCHFR	117.186	-1.31363	1.11453	NA	NA
DNAJC17	2788.97	0.37956	0.232474	0.0580052	0.153213
ZFYVE19	1658.98	0.136359	0.235211	0.499812	0.657304
SPINT1	451.008	-1.85646	1.54329	NA	NA
RHOV	453.962	-2.71849	1.13841	NA	NA
VPS18	706.31	-0.076565	0.218504	0.690157	0.805211
DLL4	81.7357	-0.146737	0.419943	0.547684	0.696273
CHAC1	358.821	1.19975	0.623638	0.00136388	0.0115193
INO80	2802.55	0.161533	0.183626	0.336445	0.506468
CHP1	2407.62	-0.700104	0.354594	0.00590407	0.0311503
1700020I14RIK	8813.12	-0.113635	0.193207	0.516223	0.671457
OIP5	1509.36	0.126827	0.32668	0.592621	0.732076
NUSAP1	11119.6	-0.193888	0.361504	0.425495	0.591913
NDUFAF1	2663.43	0.480714	0.204343	0.00826583	0.0392614
RTF1	13242	0.0466494	0.156732	0.751201	0.846897
ITPKA	35.853	-0.213217	0.484924	0.396345	0.564277
RPAP1	1308.73	0.0832046	0.242962	0.686816	0.80287
TYRO3	317.76	-2.44855	1.18035	NA	NA
MGA	6918.81	0.145164	0.18184	0.383943	0.554121
MAPKBP1	533.515	-0.507854	0.381746	0.0492834	0.136076
JMJD7	486.046	0.319263	0.213417	0.0905165	0.207751
EHD4	1434.36	-0.555055	0.470803	0.0479413	0.133785
PLA2G4E	362.743	-3.85217	1.79017	NA	NA
VPS39	1220.61	0.00578401	0.137612	0.964821	0.979653
TMEM87A	1460.74	-0.195232	0.213653	0.301419	0.470615
GANC	847.399	-0.301995	0.343274	0.214488	0.373809
ZFP106	10295.3	0.409787	0.224785	0.0360918	0.109089
GM26899	56.3941	-0.116105	0.328204	0.624539	0.757282
SNAP23	860.984	-0.463673	0.343356	0.0603718	0.157276
LRRC57	1310.96	-0.126695	0.253175	0.549492	0.697783
HAUS2	2055.67	0.508242	0.213008	0.0067399	0.0341906
STARD9	394.314	-0.12688	0.291866	0.577677	0.720987
CDAN1	883.626	-0.22386	0.25152	0.288434	0.457167
TTBK2	1702.12	-0.0178023	0.261945	0.934268	0.962783
UBR1	3057.12	0.0734342	0.180146	0.657216	0.780214
TMEM62	327.83	-0.585299	0.242522	0.00425884	0.0249157
CCNDBP1	3460.8	0.0986578	0.189945	0.567831	0.712775
TGM5	26.6085	-0.415963	0.876966	0.187478	0.341506
LCMT2	618.705	-0.141497	0.289839	0.533488	0.685438
ADAL	595.965	-0.148673	0.166215	0.336583	0.506624
ZSCAN29	445.436	-0.070471	0.226226	0.720308	0.825565
TUBGCP4	1484.67	0.17546	0.134548	0.172054	0.322037
TRP53BP1	4821.2	0.179986	0.228357	0.363518	0.53392
MAP1A	822.642	-0.312439	0.393984	0.215082	0.374255
PPIP5K1	893.256	-0.673473	0.353968	0.007944	0.0381464
CKMT1	5020.36	-1.74873	1.01546	0.00197989	0.0146636
STRC	112.148	-0.147595	0.552261	0.553303	0.700842
CATSPER2	301.857	-0.17093	0.310377	0.464494	0.626883
PDIA3	22729.3	-0.167243	0.165522	0.277982	0.446015
SERF2	81575.9	0.093614	0.196208	0.597245	0.735922
HYPK	18957.3	0.154217	0.189138	0.370205	0.540214
MFAP1B	2108.85	-0.0950287	0.149356	0.500508	0.657924
MFAP1A	1931.13	-0.136463	0.192964	0.435154	0.600637
WDR76	3441.15	-0.171296	0.284092	0.446983	0.611012
FRMD5	951.833	0.292606	0.351808	0.231854	0.393863
CASC4	7956.97	0.368011	0.288596	0.106043	0.231362
CTDSPL2	5120.41	0.0401693	0.240811	0.844801	0.907161
EIF3J1	10506.4	0.40021	0.25212	0.0578975	0.153012
SPG11	914.141	-0.0784837	0.199015	0.66131	0.782546
B2M	8256.98	-0.977877	0.687625	0.00811838	0.0387143
SORD	2802.23	0.461766	0.272915	0.0367175	0.110432
DUOXA1	188.852	-4.05626	2.25819	NA	NA
SHF	2884.95	0.338952	0.37603	0.176191	0.327308
SLC28A2	44.0871	-0.980309	0.947874	0.0213107	0.076214
GATM	1467.24	-0.267023	0.311088	0.255322	0.420409
AA467197	371.5	0.0909393	0.475718	0.705901	0.815832
SLC30A4	994.257	-0.153009	0.295633	0.504447	0.661437
BLOC1S6OS	68.3584	-0.0947971	0.382386	0.69492	0.80798
BLOC1S6	1811.33	0.177887	0.165658	0.248849	0.413497
SQRDL	418.342	-0.692926	0.924933	NA	NA
SEMA6D	2226.99	-0.198419	0.367273	0.416174	0.582943
SLC24A5	19778.3	0.0726057	0.318089	0.757271	0.851508
MYEF2	24620	0.126277	0.29737	0.582438	0.724887
CTXN2	30.3683	-0.336052	0.55386	0.215263	0.374342
DUT	75883.9	0.596289	0.344534	0.0168151	0.0642443
FBN1	719.741	0.118021	0.394453	0.626561	0.758493
CEP152	629.388	0.279055	0.22045	0.148552	0.291912
SHC4	119.392	-0.383033	0.366736	0.126275	0.26079
EID1	29935.5	0.117952	0.229927	0.553404	0.700842
SECISBP2L	2633.82	-0.333213	0.206512	0.0701922	0.174585
COPS2	10044.1	0.341454	0.213723	0.0704675	0.175091
GALK2	2011.01	0.311647	0.273878	0.159392	0.305935
DTWD1	1484.23	0.762277	0.297981	0.000982499	0.00908548
ATP8B4	52.3824	-0.539068	0.707228	0.0905926	0.207843
SLC27A2	32.3752	1.43651	1.46088	0.0129491	0.0532085
HDC	73.5572	-0.877616	1.15811	0.0433405	0.123969
GABPB1	2849.59	0.115604	0.285921	0.608632	0.74437
GM27003	112.317	-0.20215	0.33364	0.398332	0.566169
USP8	3489.44	-0.00262431	0.214852	0.988965	0.993791
USP50	1424.35	0.431689	0.435203	0.103923	0.228681
TRPM7	4828.12	0.145007	0.149022	0.302953	0.471791
SPPL2A	3005.97	-0.328251	0.242575	0.111188	0.239125
AP4E1	787.963	0.129302	0.17591	0.425507	0.591913
BLVRA	4064.27	0.38379	0.216516	0.043877	0.125045
NCAPH	2992.22	0.0611096	0.303849	0.791683	0.874256
ITPRIPL1	507.828	-0.336467	0.363551	0.175369	0.326527
1810024B03RIK	389.379	0.0204051	0.315028	0.930541	0.96077
SNRNP200	7078.32	0.333246	0.189228	0.0526402	0.142519
CIAO1	3280.24	0.235628	0.193641	0.178846	0.331248
TMEM127	1365.04	-0.366071	0.28208	0.103828	0.228575
STARD7	4534.9	0.230131	0.115964	0.0400459	0.116954
DUSP2	612.482	0.451045	0.579632	0.11812	0.24887
GPAT2	108.94	0.266761	0.491725	0.299976	0.469304
FAHD2A	1154.97	-0.0231145	0.218646	0.904254	0.945515
KCNIP3	232.029	0.344454	0.531067	0.201672	0.358778
ZFP661	181.79	-0.0524036	0.284647	0.816003	0.890343
MRPS5	11783.2	0.62248	0.228932	0.00153652	0.0124523
MAL	480.267	-0.0264978	0.784846	NA	NA
MALL	957.615	-2.07609	1.94335	NA	NA
NPHP1	1525.66	-0.29187	0.320915	0.219639	0.379729
1500011K16RIK	6519.46	0.126542	0.298262	0.582106	0.724671
BUB1	4728.85	0.257273	0.337764	0.286068	0.454616
BCL2L11	1149.62	-0.306661	0.319072	0.196577	0.35233
ANAPC1	4215.9	0.322286	0.19857	0.071185	0.176096
MERTK	228.101	-0.571584	0.610295	0.0633034	0.162624
TMEM87B	1972.17	-0.154591	0.253428	0.465497	0.627878
FBLN7	22.1384	-1.1738	0.949899	0.0102014	0.0450724
ZC3H8	2126.01	0.640491	0.19872	0.000294527	0.00397598
GM10762	1327.76	0.336276	0.319386	0.157582	0.303817
ZC3H6	763.804	-0.415152	0.193232	0.0174295	0.0660015
TTL	2056.48	0.172701	0.240643	0.3998	0.567538
POLR1B	1643.68	0.92863	0.418396	0.00104484	0.00953048
CHCHD5	4531.03	0.249723	0.240768	0.223523	0.384117
GM14029	25.817	-0.56619	0.6551	0.0717623	0.177183
SLC20A1	2059.86	0.191206	0.240117	0.350549	0.520889
CKAP2L	6280.16	-0.00732685	0.330194	0.975338	0.985318
IL1A	164.374	-0.810885	0.706347	0.0221528	0.0782115
IL1B	1329.82	-1.50384	1.00338	0.0039427	0.0235371
SIRPA	1621.72	-1.1383	0.627752	0.0020685	0.0151027
STK35	1067.86	-0.0801128	0.261223	0.710122	0.818575
TGM3	215.602	-4.13902	1.37098	NA	NA
SNRPB	53652.1	0.42569	0.230225	0.0321933	0.100699
NOP56	24130	0.867387	0.223789	5.17268e-06	0.000196428
IDH3B	10620.8	0.171341	0.230688	0.390317	0.559036
EBF4	310.367	-1.95005	1.25664	0.00275588	0.0184483
CPXM1	124.267	-0.929449	0.851126	0.0200889	0.0733332
PCED1A	458.515	-0.406046	0.202973	0.0252161	0.0853973
VPS16	2407.98	0.214333	0.118032	0.0599559	0.156584
PTPRA	5305.45	-0.192999	0.186472	0.256625	0.421888
MRPS26	13948.7	0.432979	0.200708	0.0160189	0.0622201
UBOX5	305.321	0.367103	0.230387	0.0651194	0.165746
FASTKD5	273.728	0.44218	0.358491	0.0774788	0.186885
LZTS3	259.924	-0.731069	0.487986	0.0135464	0.0550731
DDRGK1	9561.91	-0.237394	0.240585	0.247006	0.411209
ITPA	6165.7	0.650617	0.220735	0.000666294	0.00692339
4930402H24RIK	2585.91	-0.328712	0.267845	0.133015	0.270771
ATRN	1804.65	-0.239324	0.188839	0.16366	0.311915
GFRA4	1535.61	-0.113195	0.378229	0.64011	0.767903
ADAM33	8.10814	-0.348227	0.687266	0.225289	0.386137
SIGLEC1	32.7064	-0.289862	0.57374	0.278129	0.446104
HSPA12B	90.6847	-0.676474	0.539106	0.0263219	0.0877492
1700037H04RIK	2977.65	0.261494	0.202598	0.149656	0.293294
SPEF1	765.475	-0.206588	0.325588	0.384882	0.554818
CENPB	5966.88	-0.0944027	0.247299	0.650982	0.77551
CDC25B	1934.98	-0.107818	0.314801	0.645479	0.771366
AP5S1	831.218	-0.349045	0.217926	0.068262	0.170977
MAVS	322.132	-0.670489	0.629368	0.0376491	0.112264
PANK2	2698.05	0.015834	0.174121	0.921611	0.955328
RNF24	1224.64	-0.413086	0.275296	0.0630002	0.162102
SMOX	1132.58	-1.05446	0.451154	0.000473382	0.00551901
PRNP	5219.82	-0.96425	0.269278	8.20796e-06	0.000277137
RASSF2	260.814	0.153762	0.406275	0.529019	0.681493
SLC23A2	747.573	-0.173942	0.239228	0.394619	0.562689
TMEM230	3277.53	0.00591638	0.257792	0.977934	0.986912
PCNA	11361	0.174954	0.211854	0.351457	0.522026
AV099323	280.41	-0.0655832	0.267261	0.763802	0.855375
CDS2	2018.32	-0.208764	0.220571	0.280169	0.448541
GPCPD1	3144.76	-0.41672	0.375875	0.10041	0.223574
1110034G24RIK	1276.32	0.057787	0.252215	0.784361	0.869661
CHGB	20566	-0.270707	0.631603	NA	NA
TRMT6	5626.02	0.479581	0.276331	0.0311921	0.0984793
MCM8	1475.08	0.43673	0.31349	0.0655867	0.166472
CRLS1	4774.41	0.417675	0.22124	0.0307132	0.0975608
LRRN4	52.4069	0.0389201	0.578744	0.873264	0.92577
BMP2	220.691	-1.72085	1.22345	0.00439158	0.0254883
TMX4	9240.69	-0.458274	0.348068	0.0647319	0.165162
PLCB1	1776.96	0.514818	0.390974	0.0484104	0.134512
PLCB4	20158	-0.874817	0.815902	0.0230892	0.0805743
LAMP5	146.216	0.748454	1.1633	NA	NA
PAK7	2625.61	-0.373812	0.377489	0.138429	0.277968
ANKEF1	261.779	-1.56915	1.10875	0.00472613	0.026823
SNAP25	15040	-0.477351	0.462297	0.0807795	0.192208
MKKS	6542.01	0.303057	0.145351	0.0276448	0.0906667
SLX4IP	1956.41	-0.170029	0.282125	0.448841	0.612493
JAG1	1815.44	-1.20676	0.907746	NA	NA
BTBD3	4873.12	-0.401154	0.396008	0.118432	0.249396
ISM1	678.801	-6.0124	1.5189	8.41838e-08	9.81954e-06
TASP1	1834.06	0.233199	0.253967	0.2716	0.438472
ESF1	13166.7	0.530829	0.197413	0.00270362	0.0182151
NDUFAF5	1696.22	0.83692	0.241332	3.18316e-05	0.000768784
MACROD2	4441.56	0.403614	0.272991	0.0679968	0.170546
FLRT3	834.469	0.0325895	0.28073	0.884191	0.932968
KIF16B	684.348	-0.353846	0.275072	0.111048	0.238964
SNRPB2	11667.2	0.719519	0.211899	9.82684e-05	0.00177368
OTOR	34.978	-0.26345	0.940074	0.343735	0.51374
PCSK2OS1	562.287	-0.190563	0.372175	0.435215	0.600664
PCSK2	2995.19	-0.498279	0.415166	0.0606617	0.157779
BFSP1	5388.43	1.93629	1.46105	0.00435374	0.0253088
DSTN	33548.7	-0.519142	0.292761	0.0238007	0.0823199
RRBP1	6059.36	-0.403244	0.377174	0.111544	0.239644
SNX5	6661.51	0.303757	0.233562	0.13078	0.267375
MGME1	1388.86	0.0855112	0.264916	0.693838	0.807701
CSRP2BP	1269.45	0.337978	0.221786	0.0813041	0.193059
DZANK1	367.174	-0.857086	0.651096	0.0136048	0.0551923
POLR3F	1777.46	0.302225	0.15715	0.0402567	0.117404
RBBP9	1847.72	0.073371	0.265876	0.736033	0.837156
SEC23B	2806.37	-0.161396	0.242063	0.433102	0.598879
GM561	10287.5	0.372459	0.222241	0.0549708	0.147095
DTD1	9572.95	1.17169	0.2973	6.30081e-07	4.28455e-05
SLC24A3	48.7101	0.188995	0.507513	0.450025	0.613492
RIN2	425.368	-1.49602	1.0149	0.00423009	0.0247673
NAA20	12021	0.318958	0.171102	0.0440444	0.125376
CRNKL1	3497.83	0.259351	0.224993	0.18574	0.33927
CFAP61	1522.33	-0.426043	0.781341	0.168834	0.31821
INSM1	6625.58	0.489921	0.410533	0.0636934	0.163218
RALGAPA2	1333.4	0.263908	0.216103	0.165802	0.314389
KIZ	1058.11	0.247306	0.253188	0.242792	0.406354
XRN2	18408.2	0.467125	0.16136	0.00189676	0.0142749
THBD	673.382	-3.73392	1.3599	NA	NA
CD93	295.993	-0.232837	0.451134	0.354313	0.525094
NXT1	6639.48	0.288915	0.213727	0.126089	0.260562
GZF1	2876.44	-0.0464751	0.293197	0.838575	0.904517
NAPB	2665.17	0.0913469	0.299757	0.691597	0.806089
CST12	76.0127	2.92619	1.35546	0.000460951	0.00540377
CST3	38095.8	-0.306821	0.236421	0.130043	0.26639
SYNDIG1	234.912	-0.129193	0.521513	0.598531	0.737072
ZFP120	1138.72	0.00530294	0.313843	0.981906	0.989743
GM14139	66.4013	-0.244189	0.608163	0.355968	0.5268
ZFP937	320.138	-0.300844	0.429274	0.238549	0.401195
GM21994	175.29	-0.0632913	0.348579	0.791615	0.874256
GM14124	63.3054	-1.25586	0.998739	0.00890647	0.0412326
3300002I08RIK	256.169	-0.251788	0.325995	0.291069	0.459934
ZFP442	700.875	-0.266216	0.370868	0.28091	0.449381
ZFP345	98.8442	0.032817	0.482761	NA	NA
CST7	19.2141	-0.561023	0.74858	0.086899	0.202271
APMAP	1476.05	-0.283323	0.198072	0.11214	0.240465
ACSS1	112.696	-0.401745	0.589934	0.156779	0.302788
ENTPD6	868.792	0.390425	0.285694	0.0848908	0.198894
PYGB	1239.17	-0.225255	0.264532	0.299676	0.469187
ABHD12	3288.09	-0.286427	0.185363	0.0905321	0.207751
GINS1	4176.28	0.518374	0.302102	0.0263903	0.0879062
NINL	814.873	0.394609	0.281977	0.0795505	0.190161
NSFL1C	13738.8	0.250889	0.225478	0.201204	0.358121
GM14167	121.263	-0.148814	0.385433	0.541096	0.691204
FKBP1A	41073.6	0.304175	0.25398	0.151577	0.295829
SDCBP2	315.183	-0.169831	0.564956	NA	NA
SNPH	201.707	-0.00749813	0.382547	0.975126	0.985318
TMEM74B	755.248	0.807047	0.51948	0.00911675	0.0417958
PSMF1	2806.33	0.191618	0.214405	0.311705	0.4799
RSPO4	22.883	-0.354512	0.838258	0.238974	0.401644
ANGPT4	143.927	-2.95981	2.31152	0.00109104	0.00983414
FAM110A	2047.38	-0.512646	0.451026	0.061138	0.158651
SLC52A3	154.982	-0.978404	1.44872	NA	NA
AA387200	95.0177	-0.322447	0.406308	0.204563	0.361985
SCRT2	569.133	0.360467	0.354179	0.144695	0.286684
SRXN1	572.128	-1.42433	0.74004	0.00118169	0.0104515
TCF15	92.4169	3.0387	1.03613	9.06482e-05	0.00166911
CSNK2A1	9195.74	0.079553	0.186475	0.640172	0.767911
TBC1D20	1782.88	-0.476871	0.237909	0.0187942	0.0699696
RBCK1	5280.98	0.0989231	0.192592	0.571027	0.715068
TRIB3	173.978	-0.193392	0.458117	0.436031	0.601507
NRSN2	398.669	-1.32331	1.04144	0.00811888	0.0387143
SOX12	4304.91	1.02429	0.283027	4.85543e-06	0.000187795
ZCCHC3	1328.97	0.15296	0.393648	0.530616	0.682827
REM1	25.5019	-0.387325	0.598502	0.170884	0.320586
H13	7640.15	-0.00723146	0.224578	0.970543	0.982369
MCTS2	3658.87	-0.0588629	0.261156	0.784736	0.869821
ID1	4744.61	-3.72211	0.997627	8.18332e-06	0.000276945
COX4I2	1434.09	-4.29491	0.927936	1.66226e-07	1.73587e-05
BCL2L1	1521.97	-0.737555	0.176618	4.13926e-06	0.000164446
TPX2	13694.8	0.237425	0.310113	0.310642	0.478776
FOXS1	24.0018	-0.115358	0.652734	0.649689	0.77453
DUSP15	272.868	-0.000172104	0.433651	0.999425	0.999521
TTLL9	58.9979	-0.0800184	0.433652	0.739443	0.838686
PDRG1	6855.31	0.00992872	0.211963	0.957854	0.975944
XKR7	130.581	0.158725	0.356673	0.511654	0.667414
CCM2L	29.9148	-1.61911	0.754868	0.000597631	0.00644823
HCK	263.877	-1.75089	0.728989	0.000287517	0.00389573
TM9SF4	5271.77	-0.212447	0.181547	0.201891	0.358994
TSPYL3	229.879	-0.140838	0.411169	0.563269	0.709057
PLAGL2	549.599	-0.0928353	0.30321	0.688131	0.80368
POFUT1	733.401	-0.161246	0.274071	0.46617	0.628553
KIF3B	1653.03	-0.0990611	0.212215	0.598308	0.736907
ASXL1	3409.45	0.320208	0.174186	0.0464053	0.13052
NOL4L	2385.84	0.133421	0.293669	0.559295	0.705513
COMMD7	5831.98	0.160736	0.180837	0.332816	0.502611
DNMT3B	344.734	0.545114	0.343597	0.0281846	0.0918134
MAPRE1	21024.2	0.0953227	0.169334	0.544221	0.69356
CDK5RAP1	1278.46	0.169188	0.379678	0.488028	0.647339
SNTA1	326.24	-0.369686	0.300657	0.111396	0.239361
CBFA2T2	2049.24	0.0056976	0.233633	0.977406	0.986447
NECAB3	521.846	0.00111407	0.447015	0.996273	0.997706
1700003F12RIK	243.11	-0.757424	0.706677	0.0294871	0.0946643
E2F1	4665.9	0.362358	0.285887	0.109799	0.236903
PXMP4	823.959	-0.319236	0.337661	0.187888	0.341997
ZFP341	211.4	0.530598	0.236942	0.00863957	0.0404262
CHMP4B	10717.7	-0.135649	0.192132	0.436337	0.601702
RALY	20722.2	0.12973	0.241836	0.528384	0.680923
EIF2S2	38158.5	0.416576	0.229624	0.0357707	0.108402
AHCY	879.485	0.309286	0.271788	0.160832	0.307932
ITCH	3922.62	-0.0617716	0.141581	0.646111	0.771933
DYNLRB1	24406.2	-0.204433	0.212218	0.276815	0.444626
MAP1LC3A	27048.3	-0.453866	0.363256	0.0716676	0.17705
PIGU	1357.88	0.120465	0.237071	0.553155	0.700842
TRP53INP2	1465.64	-0.542867	0.475951	NA	NA
NCOA6	2289.9	0.10871	0.153942	0.452929	0.616346
GGT7	2476.15	-0.0772034	0.343908	0.746865	0.84396
ACSS2	710.631	-0.41156	0.309568	0.0807119	0.192152
GSS	1444.43	-0.144924	0.326204	0.541097	0.691204
MYH7B	223.803	0.605375	0.582918	0.0484133	0.134512
TRPC4AP	5809.83	-0.0549437	0.151566	0.700605	0.812408
EDEM2	2440.75	0.0159313	0.223975	0.935039	0.96317
PROCR	416.432	-3.34019	1.13926	NA	NA
MMP24	758.286	-0.0833071	0.30266	0.718481	0.824569
BC029722	884.087	-0.224135	0.346396	0.354418	0.525196
EIF6	22498.5	0.266187	0.247433	0.202257	0.359447
FAM83C	355.061	-1.17643	1.86363	NA	NA
UQCC1	2633.48	0.46767	0.218088	0.0143859	0.0575261
CEP250	1732.06	-0.188252	0.301297	0.41549	0.582348
6430550D23RIK	38.1055	-0.574224	0.583617	0.0585012	0.15405
ERGIC3	11142	-0.0880339	0.2146	0.642382	0.769049
SPAG4	175.188	-0.268331	0.36762	0.276396	0.4443
RBM12	1828.86	0.09785	0.197677	0.582949	0.724905
NFS1	2663.08	0.140081	0.21175	0.455518	0.618354
ROMO1	44158.7	0.246079	0.199643	0.170362	0.319852
RBM39	39875	0.079516	0.145178	0.563248	0.709057
PHF20	6869.14	0.14604	0.276098	0.510787	0.666998
SCAND1	30173.9	0.236295	0.228145	0.232505	0.394434
CNBD2	67.1073	-0.860831	0.376642	0.00117519	0.0104129
EPB41L1	1232.99	-0.613113	0.333374	0.0125817	0.0522569
AAR2	1583.56	0.221006	0.204072	0.226019	0.386962
DLGAP4	6271.03	0.447551	0.190338	0.00944187	0.0428563
MYL9	284.417	-0.479031	0.551816	0.0961333	0.21676
TGIF2	947.228	1.76926	0.508822	8.49442e-06	0.000286148
4930518I15RIK	159.232	-0.532106	0.314311	0.0254747	0.0859148
1110008F13RIK	20439.4	0.560059	0.178393	0.000594539	0.00641962
SLA2	33.3202	-0.816553	0.798104	0.0287492	0.0930308
NDRG3	2547.02	-0.137857	0.152302	0.336672	0.506642
DSN1	2499.41	0.0359944	0.31578	0.877901	0.928519
SOGA1	1082.71	0.041086	0.258929	0.848062	0.909193
SAMHD1	3031.33	-0.233423	0.292021	0.306735	0.474949
RBL1	1115.39	-0.513617	0.362406	0.0426449	0.122369
RPN2	9620.19	0.0125461	0.182033	0.940079	0.96578
GHRH	332.661	-0.848986	1.0727	0.0434584	0.124215
MANBAL	6472.88	0.185696	0.223649	0.341513	0.511412
SRC	1365.77	-0.478906	0.279514	0.0325279	0.101441
BLCAP	1657.21	-0.125268	0.303065	0.588229	0.728805
NNAT	76735.8	-0.241122	0.475187	0.341671	0.511596
PLATR27	45.7191	0.205429	0.461864	0.410292	0.577665
CTNNBL1	5747.74	0.311952	0.28644	0.168711	0.318019
VSTM2L	2095.88	-1.99305	1.17018	0.00191538	0.0143604
TTI1	617.334	0.0792992	0.200319	0.659622	0.781727
RPRD1B	3656.68	-0.113963	0.21405	0.546983	0.695534
TGM2	789.269	-1.02704	0.710949	0.00702443	0.0350954
D630003M21RIK	59.6179	-0.178664	0.462965	0.469827	0.631504
LBP	104.012	-0.545094	0.714816	0.0890027	0.205531
SNHG11	1078.74	-0.571149	0.580835	0.0591754	0.155183
RALGAPB	1906.22	-0.248474	0.20917	0.181444	0.333843
ACTR5	1068.95	0.309135	0.294944	0.178582	0.330867
PPP1R16B	819.82	-0.565186	0.694845	0.077792	0.187367
FAM83D	1175.45	0.00364277	0.313718	0.987568	0.992963
DHX35	507.281	-0.0993656	0.221926	0.608875	0.744452
MAFB	3287.37	-2.47523	0.635307	6.08251e-06	0.000222873
TOP1	32013.3	0.400631	0.170359	0.0110492	0.0476797
PLCG1	2502.39	-0.116505	0.244015	0.573442	0.717172
ZHX3	1979.82	-1.35621	0.624659	0.000550098	0.00610962
GM16751	55.8919	-1.16536	0.681616	0.00272494	0.0182913
LPIN3	93.7779	-1.02538	1.28359	0.031146	0.0984764
CHD6	8700.43	-0.0462125	0.197193	0.795018	0.87651
PTPRT	514.848	-0.363382	0.684635	0.208959	0.367459
SRSF6	18823.9	0.226956	0.178526	0.16688	0.315748
IFT52	2913.68	0.141093	0.229581	0.477899	0.638947
MYBL2	2576.74	0.31036	0.271136	0.15884	0.305236
TOX2	1172.57	-0.0288519	0.478206	0.903735	0.945243
OSER1	3472.89	-0.0640981	0.21262	0.733552	0.835237
2900093K20RIK	1267.25	-0.499489	0.274508	0.0242598	0.0833558
GDAP1L1	4267.88	0.237528	0.335213	0.32286	0.491997
FITM2	934.287	0.0932315	0.242123	0.650722	0.775414
TTPAL	1035.77	-0.420811	0.298716	0.06946	0.173117
SERINC3	3046.88	-0.700888	0.281629	0.00174976	0.013528
PKIG	13061.9	-0.267487	0.346794	0.271283	0.438152
ADA	888.406	-0.101074	0.325613	0.66926	0.788815
WISP2	233.056	-1.77434	1.39767	NA	NA
RIMS4	923.006	0.0674159	0.372281	0.779651	0.866276
YWHAB	28687.3	0.03229	0.134864	0.802015	0.881117
PABPC1L	180.823	-0.0495319	0.40855	0.836717	0.90379
TOMM34	4211.63	0.398203	0.192819	0.0223977	0.0788287
STK4	3124.1	0.295845	0.180055	0.07343	0.180125
SLPI	1811.52	-0.986985	0.984325	0.0226977	0.0796717
SDC4	2979.27	-2.68439	1.29934	0.000641101	0.0067334
SYS1	10894.7	0.358876	0.1958	0.0421396	0.121154
DBNDD2	180.019	-0.0723426	0.330487	0.760455	0.853903
PIGT	3079.19	-0.159079	0.290648	0.484545	0.64452
DNTTIP1	5088.91	0.331142	0.200659	0.0658923	0.166981
GM11457	51.4048	0.00456334	0.434592	0.984758	0.991198
UBE2C	80879.5	0.25454	0.348822	0.295234	0.46457
SNX21	1086.92	-0.699013	0.400008	0.00949861	0.043006
ACOT8	1645.39	-0.15838	0.235031	0.43294	0.598789
ZSWIM3	229.911	-0.00970879	0.289576	0.965871	0.979981
ZSWIM1	547.388	0.461371	0.200311	0.010107	0.0448316
NEURL2	299.226	0.246004	0.33149	0.304626	0.473422
CTSA	4578.78	-0.249809	0.236354	0.217769	0.377498
PLTP	1605.18	-0.911951	0.634954	0.00896776	0.0413722
PCIF1	6348.35	0.322964	0.165741	0.0362162	0.109316
ZFP335	642.814	0.00958286	0.271625	0.965272	0.979737
ZFP335OS	156.828	-0.0997215	0.231453	0.617907	0.751251
MMP9	31.5577	-0.438178	0.863959	0.169832	0.319309
SLC12A5	116.443	-1.91677	0.938467	0.0008326	0.00803473
NCOA5	2455.03	0.183737	0.144414	0.179544	0.332026
CD40	67.3202	-1.50005	1.07632	0.00520799	0.0286244
CDH22	637.198	-1.05312	0.988477	0.0179382	0.0674876
SLC35C2	3604.88	0.751935	0.261796	0.00042796	0.00514961
ELMO2	1431.56	-0.525717	0.196609	0.00288715	0.0190824
ZFP663	39.5193	-2.24719	0.800041	0.000120328	0.00205537
ZFP334	1245.33	-0.120495	0.316533	0.607894	0.743716
OCSTAMP	10.0142	-0.209448	0.71593	0.436198	0.601567
SLC13A3	12.6517	-1.37488	1.28101	0.0121798	0.0510957
TRP53RKA	1971.89	0.464082	0.187326	0.00639154	0.0329726
SLC2A10	23.0597	-0.205799	0.641925	0.43337	0.59908
EYA2	896.798	0.29071	0.583888	0.27868	0.446891
ZMYND8	4192.37	-0.334456	0.243558	0.105483	0.230621
NCOA3	2415.55	-0.471769	0.265604	0.030139	0.0962079
SULF2	1735.15	0.543696	0.574546	0.0686593	0.171707
PREX1	1076.27	0.1811	0.294733	0.429152	0.595331
TRP53RKB	1724.99	0.315254	0.163527	0.0386517	0.114328
ARFGEF2	886.62	-0.561842	0.351074	0.0252084	0.0853973
CSE1L	5299.27	0.491157	0.165102	0.00135283	0.0114524
STAU1	3245.65	0.133741	0.142349	0.322445	0.491568
DDX27	6431.39	0.839217	0.250477	4.77924e-05	0.00101412
ZNFX1	395.627	-0.754621	0.337079	0.00235928	0.016607
ZFOS1	9583.94	0.269995	0.263544	0.212943	0.371906
KCNB1	670.382	-0.17831	0.359087	0.462345	0.625068
PTGIS	187.467	-0.531282	0.708959	0.094417	0.214233
B4GALT5	999.968	0.14819	0.295307	0.517733	0.672834
SLC9A8	1003.82	0.0471546	0.257883	0.825559	0.897252
SPATA2	734.155	0.139373	0.269721	0.525259	0.678372
RNF114	2049.47	0.0163842	0.190344	0.924551	0.956951
SNAI1	449.439	-4.05385	1.08329	5.74895e-06	0.000214799
UBE2V1	701.185	-0.114809	0.235721	0.570493	0.714851
TMEM189	2536.73	-0.0631901	0.186911	0.710931	0.81912
CEBPB	5008.51	-1.34508	0.951238	0.00546214	0.0296313
PTPN1	6980.49	0.00628359	0.169283	0.968106	0.981125
PARD6B	183.005	0.0932836	0.33746	0.695721	0.808545
ADNP	2174.02	-0.0284518	0.227682	0.885566	0.933451
[truncated: 13,777 more rows]

## Sheet: erichR_induced
	Term	Overlap	P.value	Adjusted.P.value	Old.P.value	Old.Adjusted.P.value	Odds.Ratio	Combined.Score	Genes
1	Epithelial Mesenchymal Transition	14/200	2.14932e-07	9.24207e-06	0	0	6.29363	96.6258	TGFB1;LRP1;ELN;INHBA;DKK1;THBS1;PTHLH;MYLK;FSTL3;ABI3BP;TIMP3;TGFBI;MYL9;SNTB1
2	Myogenesis	10/200	0.000205775	0.00442417	0	0	4.32596	36.7219	PRNP;CDKN1A;TGFB1;TNNT2;HSPB8;FKBP1B;TNNI1;MAPRE3;IGFBP7;MYLK
3	UV Response Dn	8/144	0.00044117	0.00632343	0	0	4.80784	37.1458	NRP1;ATXN1;IGFBP5;MYC;CAV1;ID1;ATP2B4;RUNX1
4	p53 Pathway	9/200	0.000906448	0.00974431	0	0	3.85658	27.0191	PTPRE;CDKN1A;TGFB1;RRAD;TNNI1;TRAFD1;S100A4;ANKRA2;S100A10
5	Wnt-beta Catenin Signaling	1942-04-01	0.00178422	0.0153443	0	0	8.50475	53.8246	WNT6;MYC;DKK1;NKD1
6	Adipogenesis	8/200	0.00358339	0.0220123	0	0	3.39583	19.1234	CD151;BCL6;HSPB8;UCP2;CIDEA;SPARCL1;APOE;MYLK
7	Estrogen Response Late	8/200	0.00358339	0.0220123	0	0	3.39583	19.1234	CAV1;HSPB8;NAB2;ATP2B4;HR;NBL1;CXCL14;FGFR3
8	TGF-beta Signaling	1954-04-01	0.00449037	0.0241358	0	0	6.45967	34.9198	TGFB1;ID1;ID3;THBS1
9	IL-2/STAT5 Signaling	7/199	0.0122741	0.0492127	0	0	2.95902	13.0205	NRP1;PRNP;PRKCH;CD83;MYC;DRC1;BCL2L1
10	Inflammatory Response	7/200	0.0125893	0.0492127	0	0	2.94354	12.8777	PTPRE;CDKN1A;MYC;AQP9;ADM;INHBA;KCNJ2
11	KRAS Signaling Up	7/200	0.0125893	0.0492127	0	0	2.94354	12.8777	NRP1;TNNT2;MAP7;CIDEA;USH1C;SPARCL1;INHBA
12	Apoptosis	6/161	0.0153449	0.0549858	0	0	3.13468	13.0935	CDKN1A;CASP7;RNASEL;CAV1;TIMP3;BCL2L1
13	TNF-alpha Signaling via NF-kB	6/200	0.038853	0.111379	0	0	2.49953	8.1184	PTPRE;CDKN1A;CD83;BCL6;MYC;INHBA
14	Hypoxia	6/200	0.038853	0.111379	0	0	2.49953	8.1184	CDKN1A;CAV1;PGM2;ADM;S100A4;TGFBI
15	Estrogen Response Early	6/200	0.038853	0.111379	0	0	2.49953	8.1184	FCMR;MYC;HSPB8;HR;NBL1;THSD4
16	Bile Acid Metabolism	4/112	0.0508481	0.136654	0	0	2.98179	8.88247	CYP27A1;ATXN1;AQP9;CYP46A1
17	Hedgehog Signaling	1936-02-01	0.073266	0.175024	0	0	4.71497	12.3233	NRP1;L1CAM
18	Angiogenesis	1936-02-01	0.073266	0.175024	0	0	4.71497	12.3233	NRP1;S100A4
19	Myc Targets V2	1958-02-01	0.161733	0.366028	0	0	2.85947	5.2094	MYC;MAP3K6
20	Interferon Gamma Response	4/200	0.236885	0.478814	0	0	1.63566	2.35565	CDKN1A;CASP7;TRIM14;TRAFD1
21	Xenobiotic Metabolism	4/200	0.236885	0.478814	0	0	1.63566	2.35565	CYP27A1;AQP9;APOE;ESR1
22	Coagulation	3/138	0.244975	0.478814	0	0	1.77932	2.50279	LRP1;TIMP3;THBS1
23	Interferon Alpha Response	1997-02-01	0.339006	0.633794	0	0	1.68224	1.81974	TRAFD1;TRIM14
24	Apical Junction	3/200	0.452425	0.703064	0	0	1.21548	0.964036	COL9A1;TGFBI;MYL9
25	Glycolysis	3/200	0.452425	0.703064	0	0	1.21548	0.964036	PGM2;PYGL;TGFBI
26	heme Metabolism	3/200	0.452425	0.703064	0	0	1.21548	0.964036	TSPO2;UCP2;YPEL5
27	Allograft Rejection	3/200	0.452425	0.703064	0	0	1.21548	0.964036	CD4;TGFB1;INHBA
28	Reactive Oxygen Species Pathway	1949-01-01	0.457809	0.703064	0	0	1.66194	1.29848	PRNP
29	Fatty Acid Metabolism	2/158	0.585534	0.849707	0	0	1.02126	0.546612	CIDEA;S100A10
30	IL-6/JAK/STAT3 Signaling	1987-01-01	0.663076	0.849707	0	0	0.925807	0.380383	TGFB1
31	G2-M Checkpoint	2/200	0.712026	0.849707	0	0	0.802907	0.2727	TGFB1;MYC
32	Complement	2/200	0.712026	0.849707	0	0	0.802907	0.2727	CASP7;LRP1
33	mTORC1 Signaling	2/200	0.712026	0.849707	0	0	0.802907	0.2727	CDKN1A;IGFBP5
34	E2F Targets	2/200	0.712026	0.849707	0	0	0.802907	0.2727	CDKN1A;MYC
35	Androgen Response	1/100	0.713743	0.849707	0	0	0.803705	0.271035	MAP7
36	Pperoxisome	1/104	0.72775	0.849707	0	0	0.772336	0.245447	ATXN1
37	PI3K/AKT/mTOR Signaling	1/105	0.731143	0.849707	0	0	0.764871	0.239516	CDKN1A
38	Spermatogenesis	1/135	0.815511	0.918574	0	0	0.592725	0.120881	MAP7
39	UV Response Up	1/158	0.861829	0.918574	0	0	0.505299	0.0751369	RRAD
40	Mitotic Spindle	1/199	0.917541	0.918574	0	0	0.399828	0.0344082	PKD2
41	Myc Targets V1	1/200	0.918574	0.918574	0	0	0.397799	0.0337861	MYC
42	Oxidative Phosphorylation	1/200	0.918574	0.918574	0	0	0.397799	0.0337861	CASP7
43	KRAS Signaling Dn	1/200	0.918574	0.918574	0	0	0.397799	0.0337861	FGFR3

## Sheet: enrichR_repressed
	Term	Overlap	P.value	Adjusted.P.value	Old.P.value	Old.Adjusted.P.value	Odds.Ratio	Combined.Score	Genes
1	Myc Targets V2	17/58	3.68095e-19	1.36195e-17	0	0	34.771	1475.89	NOP56;NPM1;NOP16;NIP7;WDR74;NOLC1;TMEM97;PHB;PA2G4;RRP9;SRM;RCL1;TCOF1;GRWD1;MRTO4;DCTPP1;SLC19A1
2	Myc Targets V1	21/200	1.03828e-13	1.92081e-12	0	0	9.93855	297.123	NOP56;CCT2;NPM1;SET;HSP90AB1;NOP16;NOLC1;NAP1L1;PA2G4;PHB;PHB2;RRP9;SRM;RSL1D1;FBL;C1QBP;IMPDH2;NHP2;TXNL4A;CCT5;RAN
3	Unfolded Protein Response	13/113	1.85946e-09	2.29333e-08	0	0	10.6872	214.845	NOP56;NOP14;NPM1;IMP3;NOLC1;ASNS;SDAD1;LSM4;RRP9;DKC1;NHP2;BANF1;EXOSC1
4	E2F Targets	12/200	9.30165e-06	8.60403e-05	0	0	5.20213	60.2683	NOP56;PRPS1;CCNE1;SHMT1;AK2;NOLC1;NAP1L1;PA2G4;LYAR;DCTPP1;CDC25A;RAN
5	UV Response Up	9/158	0.000182386	0.00134966	0	0	4.87174	41.9427	EIF5;CCNE1;PPAT;IGFBP2;ASNS;POLR2H;NPTX2;BID;SOD2
6	Oxidative Phosphorylation	10/200	0.000234012	0.00144307	0	0	4.25359	35.5606	LDHB;MRPS15;MRPS22;TIMM9;TIMM13;TIMM10;MRPS30;MRPL34;PHB2;MRPL35
7	Androgen Response	4/100	0.0377569	0.199572	0	0	3.30175	10.8185	SRP19;HOMER2;PGM3;PA2G4
8	Adipogenesis	5/200	0.109223	0.426118	0	0	2.02979	4.4947	JAGN1;PFKFB3;AK2;LPL;SLC19A1
9	mTORC1 Signaling	5/200	0.109223	0.426118	0	0	2.02979	4.4947	ASNS;PSMG1;TMEM97;CDC25A;RRP9
10	DNA Repair	4/150	0.121671	0.426118	0	0	2.16549	4.56145	RNMT;IMPDH2;POLR2H;UMPS
11	Reactive Oxygen Species Pathway	1949-02-01	0.126684	0.426118	0	0	3.35336	6.92825	TXNRD2;SOD2
12	Fatty Acid Metabolism	4/158	0.139334	0.429614	0	0	2.05216	4.04455	ADSL;HSPH1;BCKDHB;XIST
13	Cholesterol Homeostasis	1974-02-01	0.239173	0.605594	0	0	2.18622	3.12754	LPL;TMEM97
14	TNF-alpha Signaling via NF-kB	4/200	0.245511	0.605594	0	0	1.60895	2.25963	YRDC;PFKFB3;RIPK2;SOD2
15	G2-M Checkpoint	4/200	0.245511	0.605594	0	0	1.60895	2.25963	DKC1;NCL;NOLC1;CDC25A
16	Angiogenesis	1936-01-01	0.366746	0.801828	0	0	2.24394	2.25086	LPL
17	Glycolysis	3/200	0.462803	0.801828	0	0	1.19571	0.921236	TSTA3;PRPS1;GALK1
18	heme Metabolism	3/200	0.462803	0.801828	0	0	1.19571	0.921236	RCL1;RBM38;ASNS
19	Allograft Rejection	3/200	0.462803	0.801828	0	0	1.19571	0.921236	EIF5A;NPM1;RIPK2
20	KRAS Signaling Up	3/200	0.462803	0.801828	0	0	1.19571	0.921236	YRDC;RELN;MYCN
21	Spermatogenesis	2/135	0.509173	0.801828	0	0	1.17985	0.796361	PSMG1;PCSK4
22	UV Response Dn	2/144	0.543822	0.801828	0	0	1.10456	0.672827	NFIB;BCKDHB
23	Apoptosis	2/161	0.604521	0.801828	0	0	0.98561	0.496076	BID;SOD2
24	Interferon Alpha Response	1997-01-01	0.708566	0.801828	0	0	0.815571	0.280974	RIPK2
25	IL-2/STAT5 Signaling	2/199	0.7177	0.801828	0	0	0.793949	0.263356	CCNE1;UMPS
26	Hypoxia	2/200	0.720274	0.801828	0	0	0.789899	0.259184	PFKFB3;GALK1
27	Estrogen Response Late	2/200	0.720274	0.801828	0	0	0.789899	0.259184	TSTA3;HOMER2
28	Interferon Gamma Response	2/200	0.720274	0.801828	0	0	0.789899	0.259184	RIPK2;SOD2
29	Epithelial Mesenchymal Transition	2/200	0.720274	0.801828	0	0	0.789899	0.259184	SFRP4;IGFBP2
30	Inflammatory Response	2/200	0.720274	0.801828	0	0	0.789899	0.259184	RIPK2;PROK2
31	Xenobiotic Metabolism	2/200	0.720274	0.801828	0	0	0.789899	0.259184	ARG2;TMEM97
32	p53 Pathway	2/200	0.720274	0.801828	0	0	0.789899	0.259184	LDHB;WRAP73
33	Pperoxisome	1/104	0.733439	0.801828	0	0	0.759873	0.235569	SOD2
34	PI3K/AKT/mTOR Signaling	1/105	0.736815	0.801828	0	0	0.752528	0.229836	ECSIT
35	Estrogen Response Early	1/200	0.921822	0.921822	0	0	0.391379	0.0318593	TGIF2
36	Complement	1/200	0.921822	0.921822	0	0	0.391379	0.0318593	DGKH
37	KRAS Signaling Dn	1/200	0.921822	0.921822	0	0	0.391379	0.0318593	IGFBP2
