# Supplementary material for: An integrated single-cell RNA-seq map of human neuroblastoma tumors and preclinical models uncovers divergent mesenchymal-like gene expression programs
Source: Genome Biol. 2024 Jun 19;25:161. doi: 10.1186/s13059-024-03309-4 (PMC11186099; doi:10.1186/s13059-024-03309-4)
Supplement: Supplementary file 9 — Additional file 9: Table S8. P-values relevant to Figure 6 (panels f-j). [file 13059_2024_3309_MOESM9_ESM.xlsx]

## Sheet: Sheet1
Supplementary Table: This table shows the P-values relevant to Figure 6 panels f-j). P-values are calculated by a Wilcoxon rank sum test comparing the median expression of each drug treated samples to the overall median for the non-drug treated samples.
	MYC Targets 6(f)	EMT 6(g)	MES 6(h)	Apoptosis 6(i)	ADRN 6(j)
NB839	0.0054	7.7e-19	3.2e-22	3.5e-08	1.1e-05
NB847	1.5e-09	7.8e-17	5.4e-30	1.2e-07	9.8e-16
NB849	0.028	6.2e-13	2.7e-15	7.1e-06	3.2e-11
NB853	0.047	1.7e-16	2.6e-19	8.9e-06	0.002
NB883	0.37	0.054	0.015	0.042	8.7e-05
NB887	0.82	0.0013	5.7e-07	0.026	8.3e-06
